# Supplementary material for: Transcriptome sequencing reveals signatures of positive selection in the Spot-Tailed Earless Lizard
Source: PLoS One. 2020 Jun 15;15(6):e0234504. doi: 10.1371/journal.pone.0234504 (PMC7295237; doi:10.1371/journal.pone.0234504)
Supplement: S1 Table — (XLSX) [file pone.0234504.s001.xlsx]

## Sheet: Sheet1
Field Number	Species	Longitude	Latitude
MKF844	Holbrookia maculata	30.345	-103.043
MKF850	Holbrookia subcaudalis	29.348	-100.776
MKF854	Holbrookia lacerata	31.176	-100.592
