# Supplementary material for: Transcriptome sequencing reveals signatures of positive selection in the Spot-Tailed Earless Lizard
Source: PLoS One. 2020 Jun 15;15(6):e0234504. doi: 10.1371/journal.pone.0234504 (PMC7295237; doi:10.1371/journal.pone.0234504)
Supplement: S1 Data — (TXT) [file pone.0234504.s002.txt]

((Hmaculata:0.00719375276582088705 ,(NHlacerata:0.00412274369951920548 ,SHlacerata:0.00364263774573162164 ):0.00451000337744213425 ):0.02461352388504310304 #1 ,SM8_m:0.03050178905847064637 ,ACXM:0.11969244624731774362  );
