# Supplementary material for: Transcriptome sequencing reveals signatures of positive selection in the Spot-Tailed Earless Lizard
Source: PLoS One. 2020 Jun 15;15(6):e0234504. doi: 10.1371/journal.pone.0234504 (PMC7295237; doi:10.1371/journal.pone.0234504)
Supplement: S1 File — (PHY) [file pone.0234504.s003.phy]

   5    636
SM8_m
ATGTCTTCCCCTCAGCAAGAACAACACAATAACAACAACAACCCGCCGCCGGAAGGGACG
CCCAGCGAGCCAGGCCTCAACAGTTCCTGGGTAGAGCTGCAAATGAATGGAAATGGCAAT
GACAATGGCAATGCAAAAAATGGAGGCCTGGAACATGTCCCTTCTTCATCTTCTATCCAT
AATGGAGACATGGAGAAGATACTTCTAGATGCTCAGCATGAGTCGGGGCAGAGCAGTTCA
AGGGGTAGTTCCCACTGTGACAGCCCTTCTCCTCAAGAAGATGGACAAATAATGTTTGAT
GTGGAAATGCACACAAGTAAAGACAATAGTTCTCAGTCTGAAGAGGAACCAGCTGAAGGA
GAGAAGGAGGTGGATGTTCTGAAGAAAAGTGCAGACTGGGTATCGGACTGGTCAAGTAGA
CCTGAAAACATTCCTCCCAAGGAATTTCACTTTAGACATCCTAAACGAGCCGTATCTTTA
AGTATGAGGAAGAGTGGAGCAATGAAGAAAGGTGGCATTTTCTCAGCTGAGTTTCTTAAG
GTGTTCATTCCATCTCTGTTCATATCTCATGTTTTGGCTTTGGGACTAGGTATCTACATT
GGAAAACGACTGACCACGCCTTCAGCCAGTACTTAT
ACXM
ATGTCCTCCCCTCAGGAGTCGCCTCACAACAACAACAACAACCCGCCTCCTGAAGGGACG
CCCGCCGAGGCCGGGCTCAACAGCTCCTGGGTAGAGTTGCAAATGAATGGAAATGGCAAT
GACAATGGCAACACAAAAAATGGTGGCCTGGAGCATGTTCCCTCATCATCCTCTATCCAC
AATGGAGACATGGAGAAGATACTTCTAGATGCTCAGCATGAGTCAGGGCAGAGCAGTTCG
AGGGGTAGCTCCCACTGTGACAGCCCTTCTCCTCAAGAAGATGGACAGATAATGTTTGAT
GTGGAAATGCACACAAGTAAAGACAATAGTTCTCAGTCTGAAGAGGAACCAGCTGAAGGA
GAGAAGGAAGTAGATGTTCTGAAGAAAAGTGCAGACTGGGTCTCAGACTGGTCAAGTAGA
CCTGAAAACATTCCTCCCAAGGAGTTTCACTTTCGGCATCCTAAACGAGCTGTATCTTTA
AGTATGAGGAAGAGTGGTGCCATGAAGAAAGGGGGCATTTTCTCAGCTGAGTTTCTTAAG
GTGTTCATTCCATCTCTCTTCATATCTCATGTCTTGGCTTTGGGACTAGGTATCTACATT
GGAAAACGACTGACTACACCTTCAGCCAGTACTTAT
SHlacerata
ATGTCCTCCCCTCAACAGAATAACAACAACAACCCGCCTCCTCCTCCGGTGGAAGGGACC
CCCACAGAACCAGGCCTCAACAGCTCCTGGGTAGAGCTGCAAATGAACGGAAATGGCAAT
GACAATGGCAATGCGAAAAATGGAGGCCTGGAACATGTTCCTTCTTCATCTTCTATCCAC
AACGGAGACATGGAGAAGATACTCCTAGATGCTCAACATGAGTCAGGGCAGAGCAGTTCA
AGAGGTAGTTCCCACTGTGACAGCCCTTCTCCTCAAGAAGATGGACAAATAATGTTTGAT
GTGGAAATGCACACAAGTAAAGACAATAGTTCTCAGTCTGAAGAGGAACCAGCTGATGGA
GAGAAGGAGGTGGATGTTCTGAAGAAAAGTGCAGACTGGGTATCGGACTGGTCAAGTAGA
CCTGAAAACATTCCTCCCAAGGAATTTCACTTTAGACATCCGAAACGAGCAGTATCTTTA
AGTATGAGGAAGAGTGGAGCCATGAAGAAAGGTGGCATTTTCTCAGCTGAGTTTCTTAAG
GTGTTCATTCCATCTCTGTTCATATCTCACGTTTTGGCTTTGGGACTAGGTATCTACATT
GGAAAACGACTGACCACACCTTCAGCCAGTACTTAT
NHlacerata
ATGTCCTCCCCTCAACAGAATAACAACAACAACCCGCCTCCGCCGCCGGTGGAAGGGACC
CCCACAGAACCAGGCCTCAACAGCTCCTGGGTAGAGCTGCAAATGAACGGAAATGGCAAT
GACAATGGCAATGCGAAAAATGGAGGCCTGGAACATGTTCCTTCTTCATCTTCTATCCAC
AACGGAGACATGGAGAAGATACTCCTAGATGCTCAACATGAGTCAGGGCAGAGCAGTTCA
AGGGGTAGTTCCCACTGTGACAGCCCTTCTCCTCAAGAAGATGGACAAATAATGTTTGAT
GTGGAAATGCACACAAGTAAAGACAATAGTTCTCAGTCTGAAGAGGAACCAGCTGACGGA
GAGAAGGAGGTGGATGTTCTGAAGAAAAGTGCAGACTGGGTATCGGACTGGTCAAGTAGA
CCTGAAAACATTCCTCCCAAGGAATTTCACTTTAGACATCCAAAACGAGCAGTATCTTTA
AGTATGAGGAAGAGTGGAGCCATGAAGAAAGGTGGCATTTTCTCAGCTGAGTTTCTTAAG
GTGTTCATTCCATCTCTGTTCATATCTCACGTTTTGGCTTTGGGACTAGGTATCTACATT
GGAAAACGACTGACCACGCCTTCAGCCAGTACTTAT
Hmaculata
ATGTCCTCCCCTCAGCAGAATAACAACAACAACCCGCCTCCTCCGCCGCCGGAAGGGACC
CCTACAGAACCAGGCCTCAACAGCTCCTGGGTAGAGCTGCAAATGAACGGAAACGGCAAT
GACAATGGCAATGCGAAAAATGGAGGCCTGGAACATGTTCCTTCTTCATCTTCTATCCAC
AACGGAGACATGGAGAAGATACTCCTAGATGCTCAGCATGAGTCAGGGCAGAGCAGTTCA
AGAGGTAGTTCCCACTGCGACAGCCCTTCTCCTCAAGAAGATGGACAAATAATGTTTGAT
GTGGAAATGCACACAAGTAAAGACAATAGTTCTCAGTCTGAAGAGGAACCAGCTGACGGA
GAGAAGGAGGTGGATGTTCTGAAGAAAAGTGCAGACTGGGTATCGGACTGGTCAAGTAGA
CCTGAAAACATTCCTCCCAAGGAATTTCACTTTAGACATCCGAAACGAGCAGTATCTTTA
AGTATGAGGAAGAGTGGGGCCATGAAGAAAGGTGGCATTTTCTCAGCTGAGTTTCTTAAG
GTGTTCATTCCATCTCTGTTCATATCTCACGTTTTGGCTTTGGGACTAGGTATCTACATT
GGAAAACGACTGACCACGCCTTCAGCCAGTACTTAT
