# Supplementary material for: Transcriptome sequencing reveals signatures of positive selection in the Spot-Tailed Earless Lizard
Source: PLoS One. 2020 Jun 15;15(6):e0234504. doi: 10.1371/journal.pone.0234504 (PMC7295237; doi:10.1371/journal.pone.0234504)
Supplement: S2 File — (PHY) [file pone.0234504.s004.phy]

   5   1350
ACXM
ATGCGCGTCTCATCCCTGGCGGGCCTTTCGCTGCTCCTCGGCGGCCTCGTCGCCCTGCTT
TTCCTGCTGCTGCGGTGGAGGAGCGGGACGAGCAGCGAGGAAGCCGAGTCCAGCGCTAAG
GGGCGCGGCGAGCAAGAGCCAAGCGGCGCCGGAGACGATTTGGACAGTGAAGCATCCAGT
AAAACCTCATTGATAAAGAAACAGAAGCAGCAGCGGCTTCGGAAAGAGAAACCCCAACAG
CACAGTTTTTCCCACCCGCTCCTGGCAGCCGCCCTGAAGGGCCACAGTGGGAGCATCACC
TGTCTCGACTTCAGCAGCAACGGGAAGTACCTGGCGTCCTGCTCCGATGACCGGACCGTG
CGGATATGGAGCACCAAGGACTTCCTGGAGCGGGAGCATCGCTACATGCGAGCCAACGTG
GAACTGGACCACGCCACTTTGGTTCGCTTCTATCCAGACTCCAGGGCCTTCATTGCCTGG
CTGGCCAACGGGGACACTCTCCGGCTCTTTAAAATGACCAAGAAAGAGGATGGCAGCTTC
ACATACATCGCTACAGCAGAGGATTTCCCAAAGCAGCACAAGGCCCCCATCATCAACATT
GGAGTTGCTGACACCGGAAAATACATCATGACTGCTTCCAGTGACACCACCATCCTCATC
TGGGACCTGAAGGCAGAGGTCTTGGCCACCATCAACACGAACCAGATGAACAACACCTTT
GCTGCTGTCTCGCCCTGTGGGAGGTTTGTGGCCTCGTGCGGCTTCACCCCGGACGTGAAG
GTGTGGGAGGTGTGTTTCGGCAAAGGAGGAGACTTCCGGGAGGTGGTCAGAGCCTTCGAC
TTGAAGGGCCACACAGCTGGCGTGTATTCCTTCTCCTTCTCCAACGACTCCAGGCGGATG
GCAACAGTCTCGAAGGACGGGACATGGAAGCTGTGGGACACGGATGTGGAGTACAAGAAG
CAGCAGGACCCTTATCTCCTCCTGACGGGGAAGTGCACGGCAGAAGCTCCCTGCCGCATC
GCCCTCTCGCCGGACGCCCGGGCCGTGGCCATCTCCAGCCGCACCAATATCACACTCTAC
AACACCCGGCAAGGCGAGGAGGAGGAGCGCTTCGAGGGCGTCCACGGGGAGCACATCACG
GACTTGGCTTTTGACGTTAGTGGCCGCTTCCTGGCCTCGGCTGGGGACCGGGCCATCCGG
ATCTTCCACAACACTGTGGGCTACAAGGCGGTGATCCAGGAGATGGCAACCCTGATGAAG
AAGGCCACCAACGAGTCCACCAAGGAGAGACTGCGGAAGCAGGTGGCCAGTGCCCAGAGC
GCCCTGGACAGCATCTATGGCAAGCGCAAC
SM8_m
ATGGAGGCGCTGCCGCTGTGGAGCCTCTCGCTCCTCCTCGGCGGACTCCTCTTCCTCCTC
TTCGTCCTGAAATGGTGGAGGAGCGGCGGCGCAGAGGAGGAGGCGGGGCCACGCGGGAAG
GGGCGTGACGAGGCGGAGCCAAGCGGTCCGGGAGACGATGCGAATGGCGAAGCGTCCGCC
AGAGCGTCGTTTATGAAGAAGCAGAAGCAGCTGCGACTTCGGAAAGATAAGCCACAGCAG
CACACCTTTGCGCATCCGCTCCTGGCGGCGGCGCTGAAGGGCCACAGCGGGAGCGTCACC
TGCCTCGACTTCAGCAGCAACGGGAAGTACCTGGCCTCCTGCTCCGACGACCGGACCGTG
CGCATCTGGAGCACCAAAGACTTCCTGGAGCGGGAGCACCGCTACATGCGCGCCAACGTG
GAGCTGGACCACGCCACCTTCGTCCGCTTCTACCCAGACGCCAGAGCGTTCGTTGTCTGG
CTGGCCAATGGGGACACTCTCCGGCTCTTCAAAGTCACCAAGAAGGAGGACGGCAGCTTC
ACGTACGTCGCCGTTCCGGAGGACTTCCCCAAGCAGCACAAGGCCCCTGTCATCAACATC
GGAGTCGCCGACACAGGCAAATACATCATGACTGCTTCCAGCGACACCACCATCCTGATC
TGGGACCTGAAGGGGGAAATCTTGGCCACCATCAACACCAACCAGATGAACAACACCTTT
GCTGCCGTCTCACCGTGTGGAAGGTTCGTTGCCTCGTGTGGCTTCACTCCCGACGTGAAA
GTCTGGGAGGTGTGCTTCACCAAGAGCGGAGACTTCCGAGAGGTGGCCAGGGCCTTTGAG
CTGAAGGGCCACACGGCCGGCGTCTATTCCTTCTCTTTCTCCAATGACTCTAGGCGGATG
GCCACAGTCTCGAAGGATGGGACGTGGAAGCTGTGGGACACGGACGTCGAGTACAAGAAG
CAGCAGGACCCCTATCTCTTGCTGACGGCGAAGTGTGAGGTGGCGCACCCCTGCCGCATC
GCCCTCTCCCCGGACGCCCGGGCCGTGGCCATCTCCAGCCGCACCAGCATCGCGGTGTAC
AACACCCGACGGGGCGAGGAGGAGGAGCGCTTCGAAGGGGTCCACGGGGAGCACATAACG
GACTTGGCCTTCGACGTGAACAGTCGCTTCCTGGCCTCCTCTGGGGACCGGGCCATCCGC
GTCTTTCACAATGTCACAGGCTACCGGGCGGTTGTGGAGGAGATGAAGGCCATGCTGAAA
AAGGCCTCCAACGAGTCGACCAGGGAGAGACTGCAGCAGCAGATCGCCAGCGCACAGAGC
GCACTGGACAGCATCTACGGCAAGCGCGAC
Hmaculata
ATGGAGGCTTCGCCGATGTTGGGCCTCTCGATCCTCCTCGGCGGCCTCCTCTTCCTCTTC
TTCCTGCTGAAATGGTGGAGGAGCAGCGGCTGCGAGGAAGGGGCGGAGCCACAGTGGAAG
GGGCGGAGCGAGGAGGAGGAGCCAACCCGTTCGGAAGATGCGAATGGCGAAGCAGCCAGC
AAGACGTTGCTTCTGAAGAAGCAGAAGCAGCAGCGACTCCGGAAAGAGAAGCCGCAGCAG
CACACCTTTTCCCATCCGCTCCTGGCAGCGGCACTAAAGGGCCATAGTGGGAGCATCACC
TGCCTCGACTTCAGCAGCAATGGGAAGTACCTGGCCTCCTGCTCCGACGACCGGACGGTG
CGCATCTGGAGCACCAAAGACTTCCTGGAGCGGGAGCACCGCTACATGCGAGCCAACGTG
GAACTGGACCATGCCACCTTGGTCCGCTTCTATCCGGACTCCAGAGCCTTCATTGTCTGG
CTGGCCAATGGAGACACTCTCCGACTCTTCAGAATAACCAAGAGAGAGGATGGCAGCTTA
ATGTATGTTGCTGCTCCAGAGGACTTCCCAAAGATGCATAAGGCCCCCGTCATCAACATT
GGAGTTGCTGATACAGGAAAATACATCATGACTGCTTCCAGTGACACCACCATCGTGATC
TGGGACATGAAGGGAGAGGTCTTGGCCAGCATCAACACCAACCAGATGAACAACACCTTT
GCTGCTGTCTCGCCATGTGGAAGGTTTGTTGCCTCATGCGGCTTCACTCCGGACGTGAAG
GTGTGGGAGGTGTGTTTCAGCAAGAGCGGAGACTTCCGAGAAGTGACCAGGGCCTTTGAG
CTGAAGGGCCACACAGCGGGCGTCTATTCCTTCTCTTTCTCCAACGACTCCAGGCGGATG
GCTACTGTGTCGAAGGATGGGACGTGGAAGCTGTGGGACACGGATGTTGAGTACAAGCAG
CAGCAGGACCCTTATCTATTGCTGACGGGGAAATGCGAGGTGATGCACCCCTGCCGCATC
GCCCTCTCCCCGGACGCCCGGGCCGTGGCCATCTCCAGCTGCACCAGCATATCGGTTTAC
AACACCAAGCGGGGAGAGGAGGAGGAGCGCTTCGAAGGAGTCCACGGGGAGCACATAACG
GACTTGGCCTTCGACGTGAACAGCCGTTTCCTGGCCTCCACGGGGGACCGGGCCATTCGG
GTCTTCCACAACACCACCGGCTACCGGGCGGTGGTGGAGGAGATGAAGGCCATGCTGAAA
AAGGCCTCCAACGAGTCGACCAAGGAAAGACTGCAGCAGCAGATTGCCAGCGCCCAGGGC
GCCCTGGACAGCATCTACGGCAAGCGCGAC
SHlacerata
ATGGAGGCTTCGCCGCTCTTGAGCCTCTCGCTCCTCCTCGGCGGACTCCTTTTCCTCTTC
TTCCTGCTGAAATGGTGGAGGAGCAACCGCTGCGAGGAAGGGGCGGAGCCACAGGGGAAG
GGGCGGGGCCAGGAGGAGGAGCCAAACCGTTCAGAAGATGCGAATGGCGAAGCAGCCGGC
AAGACGTTGCTTCTGAAGAAGCAGAAGCAGCAGCGGCTTCGGAAAGAGAAGCCGCAGCAG
CACACCTTCTCCCATCCGCTCCTGGCATCGGCACTAAAGGGCCATAGTGGGAGCATCACC
TGCCTCGACTTCAGCAGCAATGGGAAGTACCTGGCCTCCTGCTCCGACGACCGGACTGTG
CGCATCTGGAGCACCAAAGACTTCCTGGAGCGGGAGCACCGCTACATGCGAGCCAACGTG
GAACTGGACCATGCCACCTTGGTCCGCTTCTATCCGGACTCCAGAGCCTTCATTGTCTGG
CTGGCCAATGGAGACACTCTCCGACTCTTCAGAATAACCAAGAGAGAGGATGGCAGCTTA
ATGTATGTCGCTGCTCCAGAGGACTTCCCAAAGATGCATAAGGCCCCCGTCATCAACATT
GGAGTTGCTGATACAGGAAAATACATCATGACTGCTTCTAGTGACACCACCATCGTGATC
TGGGACATGAAGGGAGAGGTCTTGGCCAGCATCAACACCAACCAGATGAACAACACCTTT
GCTGCTGTCTCGCCATGTGGAAGGTTTGTTGCCTCATGCGGCTTCACTCCGGACGTGAAG
GTGTGGGAGGTGTGTTTCAGCAAGAGCGGAGACTTCCGAGAAGTGACCAGGGCCTTTGAG
CTGAAGGGTCACACAGCGGGCGTCTATTCCTTCTCTTTCTCCAACGACTCTAGGCGGATG
GCTACTGTGTCGAAGGATGGGACGTGGAAGCTGTGGGACACGGATGTTGAGTACAAGCAG
CAGCAGGACCCTTATCTATTGCTGACGGGGAAATGCGAGGTGACGCACCCCTGCCGCATC
GCCCTCTCCCCGGACGCCCGGGCCGTGGCCATCTCCAGCTGCACCAGCATCGCGGTTTAC
AACACCAAGCGGGGAGAGGAGGAGGAGCGCTTCGAAGGAGTCCACGGGGAGCACATAACG
GACTTGGCCTTCGACATCAACAGCCGTTTCCTGGCCTCCACGGGGGACCGGGCCATTCGG
GTCTTCCACAACACCACGGGCTACCGGGCGGTGGTGGAGGAGATGAAGGCCATGCTGAAA
AAGGCCTCCAACGAGTCGACCAAGGAAAGACTGCAGCAGCAGATTGCCAGCGCCCAGGGC
GCCCTGGACAGCATCTACGGCAAGCGCGAC
NHlacerata
ATGGAGGCTTCGCCGCTCTTGAGCCTCTCGCTTCTCCTCGGCGGCCTCCTCTTCCTCTTC
TTCCTGCTGAAATGGTGGAGGAGCAACCGCTGCGAAGAAAGGGCGGAGCCACAGGGGAAG
GGGCGGAGCCAGGAGGAGGAGTCAAACCGTTCAGAAGATGCGAATGGCGAAGCAGCCAGC
AAGACGTTGCTTCTGAAGAAGCAGAAGCAGCAGCGGCTTCGGAAAGAGAAGCCGCAGCAG
CACACCTTTTCCCATCCGCTCCTGGCAGCGGCACTAAAGGGCCATAGTGGGAGCATCACC
TGCCTCGACTTCAGCAGCAATGGCAAGTACCTGGCCTCCTGCTCCGACGACCGGACGGTG
CGCATCTGGAGCACCAAAGACTTCCTGGAGCGGGAGCACCGCTACATGCGAGCCAACGTG
GAACTGGACCATGCCACCCTGGTCCGCTTCTATCCGGACTCCAGAGCTTTCATTGTCTGG
CTGGCCAATGGAGACACTCTCCGACTCTTCAGAATAACCAAGAGAGAGGATGGCAGCTTA
ATGTATGTCGCTGCTCCAGAGGACTTCCCAAAGATGCATAAGGCCCCCGTCATCAACATT
GGAGTTGCTGATACAGGAAAATACATCATGACTGCTTCCAGTGACACCACCATCGTGATC
TGGGACATGAAGGGAGAGGTCTTGGCCAGCATCAACACCAACCAGATGAACAACACCTTT
GCTGCTGTCTCGCCATGTGGAAGGTTTGTTGCCTCGTGCGGCTTCACTCCGGACGTGAAG
GTGTGGGAGGTGTGTTTCAGCAAGAGCGGCGACTTCCGAGAAGTGACCAGGGCCTTTGAG
CTGAAGGGCCACACAGCGGGCGTCTATTCCTTCTCTTTCTCCAACGACTCCAGGCGGATG
GCTACTGTGTCGAAGGATGGGACGTGGAAACTGTGGGACACGGATGTTGAATACAAGCAG
CAGCAGGACCCTTATCTATTGCTGACGGGGAAATGCGAGGTGACGCACCCCTGCCGCATC
GCCCTCTCCCCGGACGCCCGGGCCGTGGCCATCTCCAGCTGCACCAGCATATCGGTTTAC
AACACCAAGCGGGGAGAGGAGGAGGAGCGCTTCGAAGGAGTCCACGGGGAGCACATAACG
GACTTGGCCTTCGACATCAACAGCCGTTTCCTGGCCTCCACGGGGGACCGGGCCATTCGG
GTCTTCCACAACACCACAGGCTACCGGGCGGTGGTGGAGGAGATGAAGGCCATGCTGAAA
AAGGCCTCCAACGAGTCGACCAAGGAAAGACTGCAGCAGCAGATTGCCAGCGCCCAGGGG
GCCCTGGACAGCATCTACGGCAAGCGCGAC
