# Supplementary material for: Transcriptome sequencing reveals signatures of positive selection in the Spot-Tailed Earless Lizard
Source: PLoS One. 2020 Jun 15;15(6):e0234504. doi: 10.1371/journal.pone.0234504 (PMC7295237; doi:10.1371/journal.pone.0234504)
Supplement: S3 File — (PHY) [file pone.0234504.s005.phy]

   5   1008
ACXM
GAGGGGGAAGAGGCGGTCAACGAGAAGCAGCCACAGTACAGCTGGGACCAGCGGGCCAAG
ATTGATCCTAAAGACTACATGTTTTCTGGACTGAAGGATGAAACAGTTGGACGTTTACCT
GGGAAAGTTGCAGGCCAACAGTTTGTTATTCAGGACTGTGAAAACTGCAATATTTACATC
TTTGACCATTCGGCTACAATTACTATTGATGACTGCACAGGCTGCCGAATCTTTTTGGGA
CCTGTCAAAGGCAGCGTGTTTTTCCGTGACTGCAAGGATTGCAAATGTGTAGTGGCTTGT
CAACAGTTTCGCACTCGAGACTGCAGAAAGATGGAAGTGTTTCTGTGCTGTGCCACCCAA
CCCATTATCGAATCATCTACGGGTATGAAGTTTGGGTGCTTCCAGTACTACTATCCAGAA
TTGGCTTTGCAGATGAAGGACGCAGGGCTGAGCATCTTTAACAATACATGGAGCAATATC
CATGACTTCACACCTGTCTCAGGAGAGAACAACTGGGGTCTTCTACCAGAAGATGTCTCT
GTTCAAGAGTGTGTACCATTGCCAACTATTGAAGAATTGAAGGGTGTCAGGATCTCAACT
GATGGCAACAGAAGCATTATTCCGGTGACACAAGGGAGACGTCAGAAACACAGCGAGGAG
TCCTGCCTTGTGGTATTCTTTGCTGGGGATTATACCACTGCCAATGCGAGGAAGTTGATT
GATGAGATGACTGGCAAAAATTTTGGGCTAGTGCATACTAAAGAAGTTCCAATGAAAGCG
GATGATGCTCATCGTGTTTTCCAGCAAAGAGCGCCTGAATTTCTCCCTTTACTTGAAAAA
GGTCCTGTTGTTGCTCTGGAGTTCAATGGAGATGGCACGATAGCAGCCTGCCAAGAAATT
GTTGCAAATGTCTTCAGTGGAGCTAAGGTTTTTGTATCTGAGGACAAATTATCTGCTTCC
AGGGAAGTAGACAACTTCTATAACTTTGCTGATATGCAGATGGGAATG
SM8_m
GAGGGCGAGGAGAAGGAGAAGCAGCTGCAGCCGCAGTACAGTTGGGACCAGAGAGCCAAG
ATTGATCCCAAAGATTACATGTTTTCTGGACTCAAGGATGAAACAGTAGGACGTTTACCT
GGGAAAGTTGCAGGTCAACAATTTGTTATTCAGGACTGTGAAAACTGCAATATCTACATT
TTTGACCATTCTGCTACAATTACCATCGATGACTGTACAGGTTGCCGAATCTTTTTGGGA
CCTGTCAAAGGTAGTGTGTTTTTTCGTGATTGCAAAGATTGTAAATGTGTAGTGGCTTGT
CAACAGTTTCGTACCCGGGACTGCAGAAAGATGGAAGTGTTTCTGTGCTGTGCCACCCAA
CCCATTATTGAATCATCTACGGGTATGAAGTTTGGGTGTTTCCAGTACTATTATCCAGAG
CTGGCTTTTCAGATGAAAGATGCTGGGCTGAGCATCTTTAACAACACTTGGAGCAATATC
CATGACTTCACACCAGTCTCGGGGGAGAACAACTGGAGTCTTTTAGCTGAAGATGCCTCA
GTTCAGGATTATGTACCATTGCCAGCTGTTGAAGAATTGAAAGCTGTCAGGATCTCAACT
GATACCAACCGGAGCATTATTCCAGTAACACAGGGGCGGCATCACAAACACAGTGAGGAG
TCCTGCCTTGCAATATTCTTTGCTGGGGATTATACAACTGCCAATGCTAGAAAGTTAATT
GATGAGATGACTGGCAAAGGCTTTTGGCTGGTGCAGACCAAAGAAGTTCCAATGAAATCT
GATGATGCTCATCGAGTGTTCCAGCAAAGAGCATCTGAATTCATCCCTTTACTTGAAAAA
GGTCCTGTTGTTGCTCTAGAGTTCAATGGAGATGGTTCTGTAGCAGCCTGTCAAGATATT
GTTACCAGTGTCTTCAGTGGAGCTAAAGTTTTTGTATCTGAGGACAAGTCATCTGCTTCA
AGAGAAGTAGACAACTTTTATAACTTTGCTGATATGCAGATGGGAATG
Hmaculata
GAGAAGGCTACTCCTGAGAAGCAGCAGCAACCGCAGTACAGTTGGGACCAGAGAGCCAAG
ATTGATCCCAAAGATTACATGTTTTCTGGACTCAAGGATGAAACCGTAGGACGTTTACCT
GGGAAAGTTGCAGGTCAACAGTTTGTTATTCAGGACTGTGAAAACTGCAATATCTACATT
TTTGACCATTCTGCTACAATTACTATCGATGACTGCACAGGTTGCCGAATCTTTTTGGGA
CCTGTCAAAGGTAGTGTGTTTTTTCGTGATTGCAAAGAATGTAAATGCGTAGTGGCTTGT
CAACAGTTTCGTACCCGGGACTGCAGAAAGATGGAAGTGTTTTTGTGCTGTGCCACTCAA
CCCATTATTGAATCATCTACGGGTCTGAAGTTTGGGTGTTTCCAGTACTATTATCCAGAA
CTGGCTTTTCAGATGAAAGATGCTGGGCTGAGCATCTTTAACAACACATGGAGCAATATC
CATGACTTCACACCAGTCTCGGGGGAGAACAACTGGAGTCTTTTAGCTGAAGATGCCTCA
GTTCAGGATTATGTACCATTGCCAGCTGTTGAAGAATTGAAAACTGTCAGGATCTCAACT
GATACCAACAGAAGCATTATTCCAGTAACACGTGGGCGACGTCAGAAACATAGTGAGGAG
TCCTGCCTTGCCGTATTCTTCGCAGGGGATTATACAACTGCCAATGCTAGGAAGTTAATT
GATGAGATGACTGGCAAAGGCTTTTGGTTGGTGCAAACCAAAGAAGTTCCAATGAAAGCT
GACGATGCTCATCGAGTGTTCCAGCAAAGAGCATCTGAATTTATCCCTTTACTTGAAAAA
GGTCCTGTTGTTGCTCTAGAATTCAATGGAGATGGTTCTGTAGCAGCCTGTCAAGATATT
GTTAACAGCATCTTCAGTGGAGCTAAAGTTTTTGTATCTGAGGACAAATCATCTGCTTCA
AGAGAAGTAGACAACTTCTATAACTTTGCTGATATGCAGATGGGAATG
NHlacerata
GAGAAGGCCACTCCTGAGAAGCAACAGCAACCGCAGTACAGTTGGGACCAGAGAGCCAAG
ATTGATCCCAAAGATTACATGTTTTCTGGACTCAAGGATGAAACAGTAGGACGTTTACCT
GGGAAAGTTGCAGGTCAACAGTTTGTTATTCAGGACTGTGAAAACTGCAATATCTACATT
TTTGACCATTCTGCTACAATTACTATTGATGACTGCACAGGTTGCCGAATCTTTTTGGGA
CCTGTCAAAGGTAGTGTGTTTTTTCGTGATTGCAAAGATTGTAAATGCGTAGTGGCTTGT
CAACAGTTTCGTACCCGGGACTGCAGAAAGATGGAAGTGTTTCTGTGCTGTGCCACCCAA
CCCATTATTGAATCATCTACGGGTCTGAAGTTTGGGTGTTTCCAGTACTATTATCCAGAA
CTGGCTTTTCAGATGAAGGATGCTGGGCTGAGCATCTTTAACAATACATGGAGCAATATC
CATGACTTCACACCAGTCTCAGGGGAGAACAACTGGAGTCTTTTAGCTGAAGATGCCTCA
GTTCAGGATTATGTACCATTGCCAGCTGTTGAAGAATTGAAAGCTGTCAGGATCTCAACT
GATACCAACAGAAGCATTATTCCAGTAACACGTGGGCGACGTCAGAAACATAGTGAGGAG
TCCTGCCTTGCCGTATTCTTCGCTGGGGATTATACAACTGCCAATGCTAGGAAGTTAATT
GATGAGATGACTGGCAAAGGCTTTTGGTTGGTGCAAACCAAAGAAGTTCCAATGAAAGCC
GACGATGCTCACCGAGTGTTCCAGCAAAGAGCATCTGAATTTATCCCTTTACTTGAAAAA
GGTCCTGTTGTTGCTCTAGAATTCAATGGAGATGGTTCTGTAGCAGCCTGTCAAGATATC
GTTAACAGCGTCTTCAGTGGAGCTAAAGTTTTTGTATCTGAGGACAAGTCATCTGCTTCA
AGAGAAGTAGACAACTTCTATAACTTTGCTGATATGCAGATGGGAATG
SHlacerata
GAGAAGGCCACTCCTGAGAAGCAGCAGCAACCGCAGTACAGTTGGGACCAGAGAGCCAAG
ATTGATCCCAAAGATTACATGTTTTCTGGACTCAAGGATGAAACAGTAGGACGTTTACCT
GGGAAAGTTGCAGGTCAACAGTTTGTTATTCAGGACTGTGAAAACTGCAATATCTACATT
TTTGACCATTCTGCTACAATTACTATTGATGACTGCACAGGTTGCCGAATCTTTTTGGGA
CCTGTCAAAGGTAGTGTGTTTTTTCGTGATTGCAAAGATTGTAAATGCGTAGTGGCTTGT
CAACAGTTTCGTACCCGGGACTGCAGAAAGATGGAAGTGTTTCTGTGCTGTGCCACCCAA
CCCATTATTGAATCATCTACGGGTCTGAAGTTTGGGTGTTTCCAGTACTATTATCCAGAA
CTGGCTTTTCAGATGAAGGATGCTGGGCTGAGCATCTTTAACAATACATGGAGCAATATC
CATGACTTCACACCAGTCTCAGGGGAGAACAACTGGAGTCTTTTAGCTGAAGATGCCTCA
GTTCAGGATTATGTACCATTGCCAGCTGTTGAAGAATTGAAAACTGTCAGGATCTCAACT
GATACCAACAGAAGCATTATTCCAGTAACACGTGGGCGACGTCAGAAACATAGTGAGGAG
TCCTGCCTTGCCGTATTCTTCGCTGGGGATTATACAACTGCCAATGCTAGGAAGTTAATT
GATGAGATGACTGGCAAAGGCTTTTGGTTGGTGCAAACCAAAGAAGTTCCAATGAAAGCC
GACGATGCTCACCGAGTGTTCCAGCAAAGAGCATCTGAATTTATCCCTTTACTTGAAAAA
GGTCCTGTTGTTGCTCTAGAATTCAATGGAGATGGTTCTGTAGCAGCCTGTCAAGATATC
GTTAACAGCGTCTTCAGTGGAGCTAAAGTTTTTGTATCTGAGGACAAGTCATCTGCTTCA
AGAGAAGTAGACAACTTCTATAACTTTGCTGATATGCAGATGGGAATG
