# Supplementary material for: Transcriptome sequencing reveals signatures of positive selection in the Spot-Tailed Earless Lizard
Source: PLoS One. 2020 Jun 15;15(6):e0234504. doi: 10.1371/journal.pone.0234504 (PMC7295237; doi:10.1371/journal.pone.0234504)
Supplement: S4 File — (PHY) [file pone.0234504.s006.phy]

   5   1590
ACXM
GCGGCTCCGAAGGCGGCGGCCTCGCTCTTGCGCAAAGTGCTGATCAGCGACAGCCTGGAC
CCCTGCTGCAAGCAGATCCTGCAGGCGGCCGGCATCTCCGCCCTGGAGAAGTCCGGCCTC
AGCAAGGAGCAGCTTCTGGCGGAGATCAAGGACTATGATGGGCTGATTGTACGCTCAGCA
ACCAAAGTGACTGCAGACGTTATAAATGCTGCTGCGAAACTACAGGTCATTGGGAGAGCC
GGCACTGGTGTTGACAATGTGGATGTTGATGCTGCTACAAGGAAGGGGATCCTGGTCATG
AACACACCCACTGGCAACAGCCTCAGTGCAGCAGAGCTGACCTGCGGAATGATCATGAGC
CTGGCCAGGCAAATCCCACAGGCTGCAGCTTCAATGAAGGAGGGAAAATGGGATCGCAAA
AAGTTCATGGGAATGGAGCTTGAAGGGAAGACCCTGGGTATTCTAGGCCTGGGCAGAATT
GGCCGAGAAGTGGCTCTCCGGATGCAGTCCTTTGGTATGAAGACTATTGGCTATGACCCC
ATCATCACTCCTGCAGAGTCTGCTGCCTTTGGTGTGGAGCAGCTGCCCTTGGAACAGATC
TGGCCACTGTGTGATTTCATCACAGTCCACACCCCGCTCTTGCCTTCCACCACAGGGCTT
CTGAATGACTCCACTTTTGCCAAGTGCCGCCCTGGGGTCCAGGTGATCAACTGTGCCCGT
GGGGGCATTGTAGATGAGGGGGCCCTTCTGCGAGCCCTCCAGTCTGGCCAATGTGGAGGA
GCAGCTTTAGATGTTTTCACAGAGGAACCACCCAAGGACAAGGACTTGGTGAACCATCCC
AATGTAATCAGCTGCCCTCATCTGGGTGCCAATACCCGAGAAGCTCAGAGCCGTTGCGGC
AAGGAGATTGCCATGCAGTTTGTGGACTTAGCCCAGGGCAAGGCACTCGTTGGCACTGTG
AATGGGCAAGCTCTCACCAGTGCATATGCACCCCAGACAAAGCCCTGGATTGCACTGGCT
AGAGCTCTGGGAACTCTGTTGCGTGCACTGACCCACCAAGTGAATGGCAATGTGCAGGTT
GTCACCCATGGCCCAGCCTTGCAGAAGGCAAGCAGTTACCTGACTCCCGCTGTGGCAGCG
GGGCTCCTCAAAGGAACAGCACAGGATGTGAACCTCGTGAACGGGCTCCTTCTGGCACAG
GAAGCTGGACTGAAGATTACCACCACTCATAATGAGAAGGCATCGGAGACAGAAGGAGGG
CTGCTGCAGCTTACTGCTGTGGGTACCCCACACACACTGGTTGGCTCAGTGCAAGGCAGC
ATTCCTGTCCTGCATGAACTCAGCGGCTCAGCCTTCAGGCCATTTGTTCCCCTCACTGGC
ACACTGCTGTTCTACAGGTCCAAGGCCTCCAGTGGCAGCCTTTTATCAACAGTTATTGGG
CTGCTGGAGAAGGCCAAAGTGGAGCTGCTGTCATACCACCATTCTAGTGCTGTGAATGGA
CAAGCATGGGATGTCATGAGTGTATCTTCTCCTCTAGAAAACCTGCAAGAACTGAAGCAG
CATGTGACAGAAGTTATTCAGGTTACACCT
SM8_m
CCAGAGCCCAGCATGGCAGCTTCTCTCCTGAGCAAAGTCCTCATCAGCGACAGCCTGGAC
CCCTGCTGCAAGCAGATCCTGCAGGCGGCGGGCATCGCTGTCCTGGAGAAAATCGGGCTC
TCCAAGGAGCAGCTGCTCCACGAGATCAAGGACTATGATGGTCTCATTGTACGGTCAGCA
ACCAAAGTGACTGCAGACATCATAAATGCTGCTGAGAAGTTGCAGGTCATTGGGAGAGCT
GGCACTGGCGTTGATAATGTGGATGTTGAGGCTGCTACAAGGAAGGGGATCCTGGTCATG
AATACACCCACTGGCAACAGCCTCAGTGCTGCAGAGCTGACATGTGGAATGATCATGAGC
CTGGCCAGGCAAATCCCACAGGCTGCAGCTTCAATGAAGGAAGGGAAATGGGATCGCAAA
AAGTTCATGGGAATGGAGCTTCAGGGGAAGACCCTTGCTATTCTAGGTCTGGGCAGGATT
GGACGAGAAGTGGCTATCCGGATGCAGTCCTTTGGCATGAAGACTATTGGCTATGATCCC
ATCATCACTCCTGCGGAGTCTGCTACGTTTGGTGTGGAACAGCTGCCTTTGGAACAGATT
TGGCCACTGTGCGATTTTATCACAGTCCATACACCACTCTTGCCTTCTACCACAGGGCTT
CTGAATGACTCCACTTTTGCCAAGTGCCAGCATGGGGTCCAGGTAATCAACTGTGCCCGA
GGAGGCATCGTGGATGAGGGGGCCCTTCTGCGGGCCCTCCAGTCTGGGCAGTGTGGAGGA
GCAGCCTTAGATGTTTTCACAGAGGAGCCACCCAAGGACAAGGCCTTGGTGAACCACCCA
AACGTAATTAGCTGCCCTCACCTAGGTGCCAGCACCCGAGAAGCTCAGAGCCGCTGCGGC
AAGGAGATTGCCATGCAACTTGTGGACTTAGCCCAAGGAAAGGCACTTGTTGGCATTGTA
AATGGGCAAGCTCTCAGCAGTGCATACGCACCCCAGACCAAGCCCTGGATTGCACTGGCT
AGAGCTCTGGGAAATGTGTTGTGTGCACTGGCCCACCAAGTGAATGGCGGCGTGCAGGTT
GTCACCTATGGCCCAACCTTGCAGAAGGCAAGTAGTTACCTAACTCCTGCAGTAGCAATG
GGACTCCTCAGAGTAACTACACAGGATGTGAACCTTGTGAATGGACTCCTCCTGGCACAG
GAAGCTGGGCTGAAGATCACCACCACTCACAGTGAGAAGCCCCCAGGTAGTGAAGAGGGG
CTGCTGAAGCTGACTGCTGAGGGCACCCCTCACACCTTGGTCGGCTCAGTGCAAGGCAGC
ATTCCTGTTCTCCATGAGCTCAGTGGGGCAGCCTTCAAGCACTCGGTTCCCCTCACTGGT
ACACTGCTATTCTACAGATCCAGGGCCTCCAGTGGCAGCCTCTTGCCAACAGTCATAGGA
CTGTTGGAGAAGGCCAAAGTGGAGCTGTTGTCATACCACCATTCTGGTGCTGTGACCGGA
CAAGAATGGAATGTCGTGAGTGTGTCTTCTCCTCTACAAAGCCTGCAGGAACTGAAGCAA
CATGTGACAGAGGTTATTCAGGTTACACCT
NHlacerata
ATGGCGTCGTCCTCCTCGTCGTGCCGCCTGAGCAAAGTCCTGATCAGCGACAGCCTGGAC
CCCTGCTGCAAGCAGATCCTGACTGCGGCTGGCATCACTGTCCTGGAGAAGATCGGCCTC
TCCAAGGAGCAGCTCCTCCAAGAGGTCAAGGACTATGATGGGCTCATTGTACGCTCAGCA
ACCAAAGTGACTGCAGACATCATAAATGCTGCTGAGAAACTGCAGGTCATTGGGAGAGCT
GGCACCGGCGTTGACAATGTGGATGTTGAGGCGGCTACAAGGAAGGGGATCCTGGTCATG
AATACTCCCACTGGCAACAGCCTCAGTGCAGCAGAGCTGACATGTGGAATGATCATGAGC
CTGGCCAGGCAAATCCCACAGGCTGCATCTTCAATGAAGGAAGGGAAATGGGATCGCAAA
AAGTTCATGGGAATGGAGCTTCAGGGGAAGACCCTGGCCATCCTAGGCCTGGGCAGGATT
GGACGAGAAGTGGCTATCCGGATGCAGTCCTTTGGCATGAAGACTATTGGCTATGATCCC
ATAATCACTCCTGCAGAGTCTGCTACCTTTGGTGTGGAACAGCTGCCCTTGGAACAGATT
TGGCCACTGTGTGATTTTATCACAGTCCACACCCCACTCTTGCCTTCTACCACAGGGCTT
CTGAATGACTCCACTTTTGCCAAGTGCCAGCGTGGGGTCCAGGTGATCAACTGTGCCCGA
GGGGGCATTGTGGATGAGGGGGCCCTTCTGCGTGCCCTCCAGTCTGGGCAGTGTGGAGGA
GCAGCCTTAGATGTTTTCACAGAGGAACCACCCAAGGACAAGGCCTTGGTGAACCATCCA
AATGTAATTAGCTGCCCTCACCTGGGTGCCAGCACCCGAGAAGCTCAGAGCCGCTGCGGC
AAGGAGATTGCCATGCAACTTGTGGACTTAGCCCAAGGAAAGGCACTTGTCGGCATCGTA
AATGGGCAAGCTCTCAGCAGTGCATACGCACCCCAGACCAAGCCCTGGATAGCACTGGCT
AGAGCTCTGGGGACTGTGTTGTGTGCACTGGCCCACCAAGTGAATGGCGGCGTGCAGGTT
GTCACCTATGGTCCAGTTTTGCAGAAGGCAAGTAGTTACCTGACTCCTGCAGTGGCAATG
GGATTCCTCAAAGGAACAAAACAGGATGCGAACCTTGTGAATGGGCTGCTCCTGGCACAG
GAAGCTGGGCTGAAGATCACCGCCACTCACAGTGAGAAGACCCCAGGAGGTGAAGAGGGG
CTGCTGAAGCTGACTGCTGAGGGCACCCCCCATACTGTGGTTGGCTCAGTGCAAGGCAGC
ATTCCTGTCCTCCATGAGCTCAGTGGGGCAGCCTTCAAACACTCGGTTCCTCTCACTGGC
ACACTGCTGTTCTACAGATCCAGGGCCTCCAGTGGCAGCCTCTTGCCAACAGTCATAGGA
TTGTTGGAGAAGAACAAAGTGGAGCTGTTGTCATACCACCATTCTAGCGCTGTGACTGGG
CAAGAATGGAATATCGTGAGTGTGTCTTCTCCTCTACAAAGCCTGCAGGAACTGAAGCAA
CATGTGACAGAGGTTATTCAGGTTACACCT
Hmaculata
ATGGCGTCGTCCTCCTCGTCGTGCCGCCTGAGCAAAGTCCTGATCAGCGACAGCCTGGAC
CCCTGCTGCAAGCAGATCCTGACTGCGGCTGGCATCACTGTCCTGGAGAAGGTCGGCCTC
TCCAAGGAGCAGCTCCTCCAAGAAGTCAAGGACTATGATGGGCTCATTGTACGCTCAGCA
ACCAAAGTGACTGCAGACATCATAAATGCTGCTGAGAAACTGCAGGTCATTGGGAGAGCT
GGCACCGGCGTTGACAATGTGGATGTTGAGGCGGCTACAAGGAAGGGGATCCTGGTCATG
AATACTCCCACTGGCAACAGCCTCAGTGCAGCAGAGCTGACATGTGGAATGATCATGAGC
CTGGCCAGGCAAATCCCACAGGCTGCAGCTTCAATGAAGGAAGGGAAATGGGATCGCAAA
AAGTTCATGGGAATGGAGCTTCAGGGGAAGACCTTGGCCATTCTAGGCCTGGGCAGGATT
GGACGAGAAGTGGCTATCAGGATGCAGTCCTTTGGCATGAAGACTATTGGCTATGACCCC
ATCATCACTCCTGCAGAGTCTGCTACCTTTGGTGTGGAACAGCTGCCCTTGGAACAGATT
TGGCCACTGTGTGATTTTATCACAGTCCACACCCCACTCTTGCCTTCTACCACAGGGCTT
CTGAATGACTCCACTTTTGCCAAGTGCCAGCGTGGGGTCCAGGTGATCAACTGTGCCCGA
GGGGGCATTGTGGATGAGGGGGCCCTTCTGCGTGCCCTCCAGTCTGGACAATGTGGAGGA
GCAGCCTTAGATGTTTTCACAGAGGAACCACCCAAGGACAAGGCCTTGGTGAACCATCCA
AATGTAATTAGCTGCCCTCACCTGGGTGCCAGCACCCGAGAAGCTCAGAGCCGCTGCGGC
AAGGAGATTGCCATGCAACTTGTGGACTTAGCCCAAGGAAAGGCACTTGTCGGCATCGTA
AATGGTCAAGCTCTCAGCAGTGCATACGCACCCCAGACCAAGCCCTGGATAGCACTGGCT
AGAGCTCTGGGGACTGTGTTGTGTGCACTGGCCCACCAAGTGAATGGCGGCGTGCAGGTT
GTCACCTATGGTCCAGCTTTGCAGAAGGCAAGTAGTTACCTGACTCCTGCAGTGGCAATG
GGATTCCTCAAAGGAACAAAACAGGATGCGAACCTTGTGAATGGGCTCCTCTTGGCACAG
GAAGCTGGGCTGAAGATCACTGCCACTCACAGTGAGAAGACCCCAGGAGGTGAAGAGGGG
CTGCTGAAGCTGACTGCTGAGGGCACCCCCCATACTGTGGTTGGCTCAGTGCAAGGCAGC
ATTCCTGTCCTCCATGAGCTCAGTGGGGCAGCCTTCAAACACTCGGTTCCTCTCACTGGC
ACACTGCTGTTCTACAGATCCAGGGCCTCCAGTGGCAGCCTCTTGCCAACAGTCATCGGA
TTGTTGGAGAAGAACAAAGTGGAGCTGTTGTCATACCACCATTCTAGCGCTGTGACTGGG
CAAGAATGGAATATCGTGAGTGTGTCTTCTCCTCTACAAAGCCTGCAGGAACTGAAGCAA
CATGTGACAGAGGTTATTCAGGTTACACCT
SHlacerata
ATGGCGTCGTCCTCCTCGTCGTGCCGCCTGAGCAAAGTCCTGATCAGCGACAGCCTGGAC
CCCTGCTGCAAACAGATCCTGACTGCGGCTGGCATCACTGTCCTGGAGAAGGTCGGCCTC
TCCAAGGAGCAGCTCCTCCAAGAAGTCAAGGACTATGATGGGCTCATTGTACGCTCAGCA
ACCAAAGTGACTGCAGACATCATAAATGCTGCTGAGAAACTGCAGGTCATTGGGAGAGCT
GGCACCGGCGTTGACAATGTGGATGTTGAGGCGGCTACAAGGAAGGGGATCCTGGTCATG
AATACTCCCACTGGCAACAGCCTCAGTGCAGCAGAGCTGACATGTGGAATGATCATGAGC
CTAGCCAGGCAAATCCCACAGGCTGCAGCTTCAATGAAGGAAGGGAAATGGGATCGCAAA
AAGTTCATGGGAATGGAGCTTCAGGGGAAGACCCTGGCTATTCTAGGCCTGGGCAGGATT
GGACGAGAAGTGGCTATCAGGATGCAGTCCTTTGGCATGAAGACTATTGGCTATGATCCC
ATCATCACTCCTGCAGAGTCTGCTACCTTTGGTGTGGAACAGCTGCCCTTGGAACAGATT
TGGCCACTGTGTGATTTTATCACAGTCCACACCCCACTCTTGCCTTCTACCACAGGGCTT
CTGAATGACTCCACTTTTGCCAAGTGCCAGCGTGGGGTCCAGGTGATCAACTGTGCCCGA
GGGGGCATTGTGGATGAGGGGGCCCTTCTGCGTGCCCTCCAGTCTGGGCAGTGTGGAGGA
GCAGCCTTAGATGTTTTCACAGAGGAACCACCCAAGGACAAGGCCTTGGTGAACCATCCA
AATGTAATTAGCTGCCCTCACCTGGGTGCCAGCACCCGAGAAGCTCAGAGCCGCTGCGGC
AAGGAGATTGCCATGCAACTTGTGGACTTAGCCCAAGGAAAGGCACTTGTCGGCATCGTA
AATGGGCAAGCTCTCAGCAGTGCATACGCACCCCAGACCAAGCCCTGGATAGCACTGGCT
AGAGCTCTGGGGACTGTGTTGTGTGCACTGGCCCACCAAGTGAATGGCGGCATGCAGGTT
GTCACCTATGGTCCAGCTTTGCAGAAGGCAAGTAGTTACCTGACTCCTGCAGTGGCAATG
GGATTCCTCAAAGGAACAAAACAGGATGCGAACCTTGTGAATGGGCTGCTCCTGGCACAG
GAAGCTGGGCTGAAGATCACCGCTACTCACAGTGAGAAGACCCCAGGAGGTGAAGAGGGG
CTGCTGAAGCTGACTGCTGAGGGCACCCCCCATACTGTGGTTGGCTCAGTGCAAGGCAGC
ATTCCTGTCCTCCATGAGCTCAGTGGGGCAGCCTTCAAACACTCAGTTCCTCTCACTGGC
ACACTGCTGTTCTACAGATCCAGGGCCTCCAGTGGCAGCCTCTTGCCAACAGTCATCGGA
TTGTTGGAGAAGAACAAAGTGGAGCTGTTGTCATACTACCATTCTAGCGCTGTGACTGGG
CAAGAATGGAATATCGTGAGTGTGTCTTCTCCTCTACAAAGCCTGCAGGAACTGAAGCAA
CATGTGACAGAGGTTATTCAGGTTACACCT
