# Supplementary material for: Transcriptome sequencing reveals signatures of positive selection in the Spot-Tailed Earless Lizard
Source: PLoS One. 2020 Jun 15;15(6):e0234504. doi: 10.1371/journal.pone.0234504 (PMC7295237; doi:10.1371/journal.pone.0234504)
Supplement: S5 File — (PHY) [file pone.0234504.s007.phy]

   5   1257
ACXM
ATGAGTTTCTCGCGCAGCACCGTCTACACCAGCTCCAGCTCCGGGGGTGTTTCCTCGGCC
TCGGTGCAGCTCTCCCAGGGGCCCAGCTCGGCCAGCGTCTACGGCGGGGCCGGGGGCTCG
GGCTCCCGCATCTCGGTCTCCCGGGTCCGCCGCCTGGGCTCCAGCAGCGGAGGAGGCTTC
GGGGGCGGCAGCGGTTATGGGCACAACGAGAAGGAGACCATGCAGGACCTCAACGACCGC
CTGGCCAGCTACCTGGAGAAGGTCCGCAGCCTGGAGGCCGACAACCGCAAGCTGGAGATC
CAGATCCGCGAACACCTGGACAAGAAGGGGCCCAGCGCCCGCGACTGGAGCCACTACTTC
GAACTCATCGAGGACCTCCGGAACCAGATCTTTGACCAGACAATAGACAACTCTCGCATT
GTCCTGCAGATCGATAATGCCCGGCTGGCTGCTGATGATTTCCGTGTCAAGTTCGAAGCT
GAGCTGGCGATCCGTCAATCAGTGGAGAATGACATCAATGGCCTCCGTAGAGTCATTGAT
GACACCAATATGATGCGCCTACAGCTGGAGTCTGAGATTGAGGCCCTCAAGGAAGAGCTG
GTCTTTATGAAGAAGAACCACCAAGATGAGGTCAACAACTTGCAGGCTCAGATTGCCAAC
TCTGGGCTGACAGTTGAAGTTGATGCTCCCAAAACACAGGATCTGGGCAAGATAATGGCT
GAGATTCGAGCACAGTATGATGTCCTGGCTCAGAAGAATCTCGAGGATTTGGACAAGTAT
TGGAGCCAGCAGATCACGGAGAGCACCGTCGTCATCACCGAGCATTCCAAAGACATTGAG
AAGGCCCGTGCCAACATCACTGACCTGCGCCGCTCTGTCCAAACACATGAAATCGAACTG
GAGTCTGCACGCAATCTGAGAGCTAGTCTGGAGGCCAATCTGCACGAAGTGGAAATGCGT
TATGGCCTACAGATGGAGCACCTCAATGGGATAATACTGCGAACTGAAGCTGATCTGGCA
CAATTGCGAAATGATGTCCAGCGCCAAGCAGAGGAATATCAGATTCTGCTCAACATCAAA
GACAAACTGGAGGCAGAGATTACAACCTACAGGCACTTGCTTGAGGGCGGGGAAGAGCTG
AGCCTGAAAGATGCCTTACTGGAAAGCACCATGCAAACCACCCAGAAGATCCACTCCACC
AAGATTGTGGATGGCAAAGTGGTGTCGGAGACAAGTGAAACCAGAGTCACAAAGAAG
SM8_m
ATGAGTTACTCCAAATCCACCGTCTACTCCAGCTCCTTCCGCTCCGGGGGCAGCCCTGCC
TCGGTTCGCTTCGGTCCCATGGCCAGCGCGGCCAGCGTCTACGCCGGGGCCGGGGGCTCG
GGCTCCCGCATCTCCGTCTCCCGCTCCTCCAGCCTGGGCTCCAGCCTCGCGGGGGGCTAC
GGAGGGGGCTCCGGCTTCAGCCAGAACGAGAAGGAGACCATGCAGGACCTCAACGACCGC
CTGGCCAGCTACCTGGAGAAGGTCCGCAGCCTGGAGGCCGACAACCGGCGCCTGGAGCTC
CAGATCCGAGAGTTCATGGACAAGAAGGGCCCCAGCACCCGAGACTGGAGCCACTACTTC
GAGATCATCGAGGACCTGAGGAACCAGATCTTTGACCAGACAGTAGACAACTCTCGCATT
GTCCTGCAGATCGATAATGCTCGGCTGGCTGCTGATGATTTCCGTGTCAAATTTGAGGCT
GAACTGGCCATCCGTCAGTCAGTGGAGAATGACATCAATGGCCTCCGCAAAGTCATTGAT
GATACCAACATGACCCGCCTGCAGCTGGAGTCAGAGATTGAGGCCCTCAAGGAAGAGCTG
ATGTTTATGAAGAAGAACCACCAAGATGAGGTCAATAGCTTGCAGGCCCAGATCGCCAAT
TCGGGGCTGACAGTCGAAGTAGATGCTCCAAAAACACAGGATCTGGGCAAGGTCATGGCT
GAAATTCGGGCACAGTATGACAACCTGGCTCAGAAGAATCTCGAGGATCTGGACAAGTAC
TGGGGACAGCAGATCTCAGAGAGCACAGTCATCATCAGCCAGAATACCAAGGAGATTGAG
ACAGCCCGTGGCACCATCACTGACCTGCGCCGCACTGTCCAGACACTTGAAATTGAACTG
GAGTCTCTGCGCAACCTGAGAGCCGGTTTGGAGGGTAACCTACATGAAGTGGAAGCCCGC
TACGGTCTGCAGATGGAGCACCTCAATGGGCTACTACTGCGGACTGAGGCTGAGCTGGCG
CAGTTGCGGAGTGATGTCCAACGCCAAGCAGATGATTATCAAGCTCTATTGAACATCAAA
GACAAGCTGGAGGCAGAGATTGCAACCTACAGACACCTTCTGGAAGGAGGGGAAGAGTTA
AGCTTGAAAGATGCCTTACTGGAAAGTACCATGCAAACCACTCAAAAGGTCCACACCACC
AAGATTGTGGATGGCAAAGTGGTGTCAGAGACAAGTGAAAGCAGACTCCTGAAGAAA
Hmaculata
ATGAGTTACTCCAGGTCCACCATCTACTCCAGCTCCTTCCGATCCTCCTCCTCCTCCTCC
TCGGTCCGCCTGGTCCCCATGGCCAGCGCCGCCAGTGTCTACGCCGGAGCAGGGGGATCG
GGGTCCCGCATCTCCATCTCCAGGTCTTCCTCCCTGGGCTCCTCCTTCGGGGGAGGCTTC
GGAGGCAGCAGCATCAGCAGCGCCTCGGAGAAGGAGACCATGCAGGACCTGAACGACCGC
CTGGCCACTTACCTGGAGAAGGTGCGCAGCCTGGAAGCAGACAACCGCAGGCTGGAGCTC
CAGATCCGAGAGTTCATGGAGAAGAAAGGGCCCAGCACCAGGGACTGGAGCCACTACTTC
CAGCTCATCCAGGACCTCAGGAACCAGATCTATGACCAGACAGTAGACAATTCTCGCATT
GTCCTGCAGATCGATAATGCTCGGCTGGCTGCTGATGATTTCCGTGTCAAATTTGAGGCT
GAATTGGCCATCCGTCAGTCAGTGGAGAATGATATCAATGGCCTCCGCAAAGTCATTGAT
GACACCAACATGACTCGCCTACAGCTGGAGACAGAGATTGAGGCCCTCAAGGAAGAACTG
ATGTTTATGAAGAAGAACCATGAAGATGAGGTCAACAGCTTGCAGGCCCAGATCGCCAAC
TCTGGGCTGACGGTCGAAGTAGATGCTCCAAAGACACAGGATCTGGGCAAGATCATGGCT
GATATTCGGGCACAGTATGACACTCTGGCTCAGAAGAATCTTGAGGATTTGGACAAGTAC
TGGGGACAGCAGATCTCAGAGAGCACAGTCATCATCAGTAAGAATACCAAGGAGATTGAG
ACAGCCCGTGGCACCATCACTGACCTGCGCCGCACTGTCCAAACACTTGAAATTGAGCTG
GAGTCTATGCGCAACCTGAGAGCTGGTTTGGAGGGTAACCTACATGAAGTGGAAACCCGC
TACAGCCTGCAAATGGAGCACTTCAACGGGCTACTACTGCGGACTGAGGCTGAGCTTGCA
CAGTTGCGGAATGATGTCCAGCGCCAGGCAGATGAATATCAGGCTCTACTGAACATCAAA
GACAAGCTGGAGGCAGAGATTGCAACCTACAGACACCTGCTGGAGGGAGGAGAAGAGTTA
AGCCTGAAAGATGCCTTGTTGGAAAGCACCATGCAAACCACTCAGAAGATCCACACCACC
AAGATTGTGGATGGCAAAGTGGTGTCGGAGACAAGTGAAAGCAGAGTCCTGAAGAAA
SHlacerata
ATGAGTTACTCCAGGTCCACCATCTACTCCAGCTCCTTCCGATCCTCCTCCTCCTCTTCC
TCGGTCCGCCTGGTCCCCATGGCCAGCGCCGCCAGTGTCTACGCCGGGGCAGGGGGATCG
GGGTCCCGCATCTCCATCTCCCGGTCTTCCTCCCTGGGCTCCTCCTTCGGGGGAGGCTTC
GGAGGCAGCATCAGCAGCGGAGCCTCGGAGAAGGAGACCATGCAGGACCTGAACGACCGC
CTGGCCACTTACCTGGAGAAGGTGCGCAGCCTGGAAGCGGACAACCGCAGGCTGGAGCTC
CAGATCCGAGAGTTCATGGAGAAGAAAGGGCCCAGCACCAGGGACTGGAGCCACTACTTC
CAGCTCATCCAGGACCTCAGGAACCAGATCTATGACCAGACAGTAGACAATTCTCGCATT
GTCCTGCAGATCGATAATGCTCGGCTGGCTGCTGATGATTTCCGTGTCAAATTTGAAGCT
GAACTGGCCATCCGTCAGTCAGTGGAGAATGATATCAATGGCCTCCGCAAAGTCATTGAT
GACACCAACATGACTCGCCTACAGCTGGAGACAGAGATTGAGGCCCTCAAGGAAGAACTG
ATGTTTATGAAGAAGAACCATGAAGAAGAGGTCAACAGCTTGCAGGCTCAGATTGCCAAC
TCTGGGCTGACGGTCGAAGTAGATGCTCCAAAGACACAGGATCTGGGCAAGATCATGGCT
GATATTCGGGCACAGTATGACACTCTGGCTCAGAAGAATCTTGAGGATTTGGACAAGTAC
TGGGGACAGCAGATCTCAGAGAGCACAGTCATCATCAATAAGAATACCAAGGAGATTGAG
ACAGCCCGTGGCACCATCACTGACCTGCGCCGCACTGTCCAAACACTTGAAATTGAGCTG
GAGTCTATGCGCAACCTGAGAGCTGGTTTGGAGAGTAACCTACATGAAGTGGAAACCCGC
TACAGCCTACAAATGGAACACCTCAATGGGCTTCTACTGCGGACTGAGGCTGAGCTGGCG
CAGTTGCGGAATGATGTCCAGCGCCAGGCAGATGAATATCAGGCTCTACTGAACATCAAA
GACAAGCTGGAGGCAGAGATTGCAACCTACAGACACCTGCTAGAGGGAGGAGAAGAGTTA
AGCCTGAAAGATGCCTTATTGGAAAGCACCATGCAAACTACTCAGAAGATCCACACCACC
AAGATTGTGGATGGCAAAGTGGTGTCGGAGACAAGTGAAAGCAGAGTCCTGAAGAAA
NHlacerata
ATGAGTTACTCCAGGTCCACCATCTACTCCAGCTCCTTCCGATCCTCCTCCTCCTCTTCC
TCGGTCCGCCTGGTCCCCATGGCCAGCGCCGCCAGTGTCTACGCCGGGGCAGGGGGGTCG
GGGTCCCGCATCTCCATCTCCCGGTCTTCCTCCCTGGGCTCCTCCTTCGGGGGAGGCTTC
GGAGGCAGCATCAGCAGCGGTGCCTCGGAGAAGGAGACCATGCAGGACCTGAACGACCGC
CTGGCCACTTACCTGGAGAAGGTGCGCAGCCTGGAAGCGGACAACCGCAGGCTGGAGCTC
CAGATCCGAGAGTTCATGGAGAAGAAAGGGCCCAGCACCAGGGACTGGAGCCACTACTTC
CAGCTCATCCAGGACCTCAGGAACCAGATCTATGACCAGACAGTAGACAATTCTCGCATT
GTCCTGCAGATCGATAATGCTCGGCTGGCTGCTGATGATTTCCGTGTCAAATTTGAAGCT
GAACTGGCCATCCGTCAGTCAGTGGAGAATGATATCAATGGCCTCCGCAAAGTCATTGAT
GACACCAACATGACTCGCCTACAGCTGGAGACAGAGATTGAGGCCCTCAAGGAAGAACTG
ATGTTTATGAAGAAGAACCATGAAGAAGAGGTCAACAGCTTGCAGGCTCAGATTGCCAAC
TCTGGGCTGACGGTCGAAGTAGATGCTCCAAAGACACAGGATCTGGGCAAGATCATGGCT
GATATTCGGGCACAGTATGACACTCTGGCTCAGAAGAATCTTGAGGATTTGGACAAGTAC
TGGGGACAGCAGATCTCAGAGAGCACAGTCATCATCAATAAGAATACCAAGGAGATTGAG
ACAGCCCGTGGCACCATCACTGACCTGCGCCGCACTGTCCAAACACTTGAAATTGAGCTG
GAGTCTATGCGCAACCTGAGAGCTGGTTTGGAGAGTAACCTACATGAAGTGGAAACCCGC
TACAGCCTACAAATGGAACACCTCAATGGGCTACTACTGCGGACTGAGGCTGAGCTGGCG
CAGTTGCGGAATGATGTCCAGCGCCAGGCAGATGAATATCAGGCTCTACTGAACATCAAA
GACAAGCTGGAGGCAGAGATTGCAACCTACAGACACCTGCTAGAGGGAGGAGAAGAGTTA
AGCCTGAAAGATGCCTTATTGGAAAGCACCATGCAAACTACTCAGAAGATCCACACCACC
AAGATTGTGGATGGCAAAGTGGTGTCGGAGACAAGTGAAAGCAGAGTCCTGAAGAAA
