# Supplementary material for: Transcriptome sequencing reveals signatures of positive selection in the Spot-Tailed Earless Lizard
Source: PLoS One. 2020 Jun 15;15(6):e0234504. doi: 10.1371/journal.pone.0234504 (PMC7295237; doi:10.1371/journal.pone.0234504)
Supplement: S6 File — (PHY) [file pone.0234504.s008.phy]

   5    480
ACXM
CGCCAGGAGAAGGAGCCCGCCGGGCCCGGGCCCGCCTCGCCCCCCAGCTCCGCCACCGCC
TTGGAGAGGCTCGAGATGAAGCTCTACCTCCTCCGGCAAGAAATGATTGATCTCCGAGCC
ACAGACGTCAAGCTCATGCGGCAACTGCTGATCATCAATGAAAGCATTGAATCCATCAAG
TGGATGATAGAGGAGAAAGGGGCTGTGGCCAGTCGGGGAAGCAGCCTGAGCGGCAGCCTC
TGCAGTTTACTAGAGAGCCAAGAAACTTCACTCAGAGGAAGCTACAACAGTTTGCAGGAC
TGTAGTGATGGATTGGATGGAATATCCGTGGGGAGTTACCTGGACACTTTGGCAGATGAT
CTCCCGGGCCAGCGTACTCCTTCAGACATGGATCAGTTCAGTGACTCTTCCCTAATAGAT
GACTCACAGTCCCTACATAAACATTCAAAGATTGAGTCGGACGAGTACTACTGTTTTGGT
SM8_m
CGAAGCCCCCAGGAGCCAAGGAGCCCTGCCTCTGCCAGTGCCTCCTCTGCCAGGCTGGGC
TTGGAGAGGCTGCAGACCAAAGTGCACCTCCTCCGCCAAGAAATGATTGATCTCCGAGCT
ACAGATGTCAAGCTCATGCGACAGCTACTGATCATCAACGAAAGCATTGAATCAATCAAG
TGGATGATCGAAGAGAAAGGTGCAATCGCAAGCCGGGGCAGCAGTTTGAGTGGCAGCCTC
TGCAGTTTGCTGGAGAGTCAGGAGACCTCTCTCAGAGGAAGCTACAACAGTTTACAGGAC
TGTAGTGATGGACTCGATGGAATATCTGTAGGAAGTTACCTGGACACTTTGGCAGATGAT
GTACCAGGCCAGCGTACTCCTTCAGACATGGACCAGTTCAGTGACTCTTCTCTAATAGAT
GATTCCCAGTCTGTACATAAACATTCAAAGATTGAGTCTGATGAGTACTACTGTTTTGGT
Hmaculata
AGGGAAGAGGAGGACGAAAAGAGCCCCCCAAGGAGGGTCCCCCAGTTCGCCAGGATGGGC
TTGGAGAGGCTGGAGACCAAGCTTCACCTCCTCCGGCAGGAAATGATTGATCTCCGAGCC
ACAGATGTCAAGCTCATGCGACAGCTACTAATCATCAACGAAAGCATTGAATCAATCAAG
TGGATGATCGAAGAGAAAGGTGCGATCGCAAGCCGGGGCAGCAGTTTGAGTGGTAGCCTC
TGCAGTTTGTTGGAGAGTCAGGAGACCTCACTTAGAGGAAGCTACAACAGTTTGCAGGAC
TGTAGTGATGGACTCGATGGAATATCTGTAGGGAGTTACCTGGACACTTTGGTAGATGAT
GTACCAGGCCAGCGTACTCCTTCAGACATGGACCAGTTCAGTGACTCTTCTCTAATAGAT
GATTCCCAGTCCCTACATAAACATTCAAAGATTGAGTCTGATGAGTACTACTGTTTTGGT
SHlacerata
GAGGAGGAGGAGGAGGAGAAGAGCCCCCCAAGGAGGGTCCAGGACTTCGCCAGGATGGGC
TTGGAGCGGCTGGAGACCAAGCTTCACCTCCTCCGGCAGGAAATGATTGATCTCCGAGCC
ACAGATGTCAAGCTCATGCGACAGCTTCTGATCATCAACGAAAGCATTGAATCAATCAAG
TGGATGATCGAAGAGAAAGGCGCGATCGCAAGCCGGGGCAGTAGTTTGAGTGGTAGCCTC
TGTAGTTTGTTGGAGAGTCAGGAGACCTCACTTAGAGGAAGCTACAACAGTTTGCAGGAC
TGTAGCGATGGACTCGATGGAATATCTGTAGGGAGTTACCTGGACACTTTGGCAGATGAT
GTACCAGGCCAGCGTACTCCTTCAGACATGGACCAGTTCAGTGACTCTTCTCTAATAGAT
GATTCCCAGTCCCTACATAAACATTCAAAGATTGAGTCTGATGAGTACTACTGTTTTGGT
NHlacerata
AGGGAGGAGGAGGAGGAGAAGAGCCCCCCAAGGAGGGTCCAGGACTTCGCCAGGATGGGC
TTGGAGCGGCTGGAGACCAAGCTTCACCTCCTCCGGCAGGAAATGATTGATCTCCGAGCC
ACAGATGTCAAGCTCATGCGACAGCTTCTGATCATCAACGAAAGCATTGAATCAATCAAG
TGGATGATCGAAGAGAAAGGCGCGATCGCAAGCCGGGGCAGTAGTTTGAGTGGTAGCCTC
TGTAGTTTGTTGGAGAGTCAGGAGACCTCACTTAGAGGAAGCTACAACAGTTTGCAGGAC
TGTAGCGATGGACTCGATGGAATATCTGTAGGGAGTTACCTGGACACTTTGGCAGATGAT
GTATCAGGCCAGCGTACTCCTTCAGACATGGACCAGTTCAGTGACTCTTCTCTAATAGAT
GATTCCCAGTCCCTACATAAACATTCAAAGATTGAGTCTGATGAGTACTACTGTTTTGGT
