# Supplementary material for: Transcriptome sequencing reveals signatures of positive selection in the Spot-Tailed Earless Lizard
Source: PLoS One. 2020 Jun 15;15(6):e0234504. doi: 10.1371/journal.pone.0234504 (PMC7295237; doi:10.1371/journal.pone.0234504)
Supplement: S7 File — (PHY) [file pone.0234504.s009.phy]

   5    612
ACXM
ATGGACCACCCCGTGCAGACCGAGCTGTGCAAAGCGCACACGCTGGAGGAACTGATCCGC
ATCCTGCACCAGCTGTTCGCCGGAGACAAAGTCAATGTGGACGAAGTGCAGACCCTGATG
GAGTCCTACGAGAGCAACCCCGAGGAGTGGAGCCAGTATGCCCAGTTCGACCAGTTCAGA
TACACAAGAAATCTTGTGGATAAAGGAAATGGAAAGTTCAATCTCATGATCCTATGCTGG
GGGGAAGGCCATGGCAGCAGCATCCACGATCACACAGACTCACACTGCTTCATGAAGATT
CTTCAAGGAAATCTCAAAGAAACATTATTTGAGTGGCCAGACAAAAAGGCGGTTGGAGAG
ATGCAGAAGAAGTCAGAAAGGGTTTTGAAGGAAAATCGGTGTGCCTATATTAACGACACC
ATTGGCTTGCATCGAGTGGAGAACCCAAGCCATACTGAAACAGCTGTTAGTCTCCATTTG
TACAGCCCACCTTTCGCATCCTGCAATACTTTTGACCAAAGAACTGGACACAAACAGAAA
GTGAAAATGACCTTCTTTAGCCAATTTGGAGAAAGAACACCATATACAACATCAATTTCA
CAAGAGAACAAC
SM8_m
AGGATGGCTCTCCTTCAGACGGAGGTGGGCCAGCTCCAGGCGCTGGAGGAGCTGGTCCAG
GAGCTCCATCACTTGTTCTCCGGAGAGAAGGTCAACGCGGCCCAGGTCCAGACCGCCATG
GAGTCCTACGAGAGCAACCCCGGGGACTGGGCCAGATACGCCCAGTTCGACCAGTTCAGA
TACACAAGAAATCTTGTGGATAAAGGAAATGAGAAGTTCAATCTCATGATCTTATGCTGG
GGAGAAGGCCATGGCAGCAGCATCCATGATCACACAGATTCACATTGCTTCATGAAGATA
CTTCAGGGAAATCTAAAAGAAACATTATTTGAGTGGCCTGACAAAAAAGGGGTTGGAGAA
ATGCAGAAGAAATCAGAAAGAGTTTTGAAGGAAAATCAGTGCGCCTACATTAATGACACC
ATTGGCTTGCATCGAGTGGAGAACCCAAGCCATACTGAAACAGCTGTTAGCCTGCATTTG
TACAGCCCACCTTTTGAATCCTGCTATACCTTTGACCAAAGAACTGGACACAAGCAAAGA
GTGAAAATGACATTCTATAGCCAGTTTGGAGAAAGGACTCCATATACAACATCAGTTTCA
CAAGAGAACAAC
NHlacerata
ATGGCTCTCCTTTTGGGGATGGAGTGCCCAGAGGCTCCAGCGCTGGAGGACTTGGTCCAG
GCGCTCCATCACTTGTTCTCCGGAGAGAAGGTCAATGTGGCCCAGGTCCAGAGCGCCATG
GAGGCCTATGAGAGCAAGCCCCAGGACTGGGCCAGGTATGCCCAGTTCGACCAGTTCAGA
TACACGAGAAATCTTGTGGATAAAGGAAATGAGAAGTTCAATCTCATGATCTTATGCTGG
GGAGAAGGCCATGGCAGCAGCATCCATGATCACACAGATTCACACTGCTTCATGAAGATA
CTTCAGGGAAATCTAAAAGAAACATTATTTGAGTGGCCTGACAAAAAGGGGGTTGGAGAG
ATGCAGAAGAAATCAGAAAGGGTTTTGAAGGAAAATCAGTGTGCCTACATTAATGACACC
ATTGGCTTGCATCGAGTGGAGAACCCAAGCCATACTGAAACAGCTGTTAGTCTGCATTTG
TACAGCCCACCTTTTGAATCCTGCTATACCTTTGATCAAAGAACTGGACACAAGCAAAAA
GTGAAAATGACATTCTATAGCCAGTTTGGAGAAAGGACTCCATATACAACGTCAGTTTCA
CAAGAGAACAAC
Hmaculata
ATGGCTCTCCTTTTGGGGACAGAGTGCCCAGAGGCTCCAGCGCTGGAGGACCTGGTCCAG
GCGCTCCATCACTTGTTCTCCGGAGAGAAGGTCAATGTGGCCCAGGTCCAGAGCGCCATG
GAGGCCTACCAGAGCAAGCCCCAGGACTGGGCCAGGTATGCCCAGTTCGACCAGTTCAGA
TACACGAGAAATCTTGTGGATAAAGGAAATGAGAAGTTCAATCTCATGATCTTATGCTGG
GGAGAAGGCCATGGCAGCAGCATCCATGATCACACTGATTCACACTGCTTCATGAAGATA
CTTCAGGGAAATTTAAAAGAAACATTATTTGAGTGGCCTGACAAAAAGGGGGTTGGAGAG
ATGCAGAAGAAATCAGAAAGGGTTTTGAAGGAAAATCAGTGTGCCTACATTAATGACACC
ATTGGCTTGCATCGAGTGGAGAACCCAAGCCATACTGAAACAGCTGTTAGTCTGCATTTG
TACAGCCCACCTTTTGAATCCTGCTATACCTTTGATCAAAGAACTGGACACAAGCAAAAA
GTGAAAATGACATTCTATAGCCAGTTTGGAGAAAGGACTCCATATACAACATCAGTTTCA
CAAGAGAACAAC
SHlacerata
ATGGCTCTCCTTTTGGGGACAGAGTGCCCAGAGGCTCCAGCGCTGGAGGACTTGGTCCAG
GCGCTCCATCACTTGTTCTCCGGAGAGAAGGTCAATGTGGCCCAGGTCCAGAGCGCCATG
GAGGCCTATGAGAGCAAGCCCCAGGACTGGGCCAGGTATGCCCAGTTCGACCAGTTCAGA
TACACGAGAAATCTTGTGGATAAAGGAAATGAGAAGTTCAATCTCATGATCTTATGCTGG
GGAGAAGGCCATGGCAGCAGCATCCATGATCACACAGATTCACACTGCTTCATGAAGATA
CTTCAGGGAAATCTAAAAGAAACATTATTTGAGTGGCCTGACAAAAAGGGGGTTGGAGAG
ATGCAGAAGAAATCAGAAAGGGTTTTGAAGGAAAATCAGTGTGCCTATATTAATGACACC
ATTGGCTTGCATCGAGTGGAGAACCCAAGCCATACTGAAACAGCTGTTAGTCTGCATTTG
TACAGCCCACCTTTTGAATCCTGCTATACCTTTGATCAAAGAACTGGACACAAGCAAAAA
GTGAAAATGACATTCTATAGCCAGTTTGGAGAAAGGACTCCATATACAACGTCAGTTTCA
CAAGAGAACAAC
