# Supplementary material for: Transcriptome sequencing reveals signatures of positive selection in the Spot-Tailed Earless Lizard
Source: PLoS One. 2020 Jun 15;15(6):e0234504. doi: 10.1371/journal.pone.0234504 (PMC7295237; doi:10.1371/journal.pone.0234504)
Supplement: S8 File — (PHY) [file pone.0234504.s010.phy]

   5    342
ACXM
CCTCCTCCTCCTCCTCCTGCCTCAGGACCCTTCCAGCAGATACCTTGTGTGTTTGACGCA
ATTTGCCCAACGCTTCCTCCCCAACGTGAACATTGCCGGCAGGCACAGGTTTTTCTGGAG
ACGGCATCCATTCATGTGCTTAGAAGCATGACGGAGGTGATGAACACATGTGAGCCTGTT
ATGGAGGAATTTACCTTGAGCCAGCCTGAAGAAGAAGGAGGCACTTCCAGCCAGGCTTTT
CCAGAAGCGCATGAAAAGTACCCAAAGCTGTCAAAAAGATTGCCATCTATTGTGGTGGAG
CCATCCGAGACGGGAGATGTTGAAAGTGGAGAGCTTCGTTGG
SM8_m
CCTCCTCCTCCTCCTCCTTCTTCTGGGAGCCTTTTGCAGATACCTTGTGTGTTTGACGCA
ATTTGCCCAACACTTCCTCCCCAACACGAACATTGCCAGCAAGCACAGGTTTTTCTGGAG
ACAACAGCCATTCATGTGCTTAGAAGCATGACGGAGGTGATGAACACACGTGAGCCTGTT
ATGGAGGAATTTACTCTGAGCCAGCCTGAAGAAGAAGGAGGCACTTCCAGCCAGGCTTTT
CCAGAAGCACATGAGAAGTACCCCAAGCTGTCAAAAAGATTGCCGTCCATTGTGGTGGAG
CCATCTGAGATGGGAGATGTTGAAAGTGGAGAGCTGCGTTGG
NHlacerata
TCTCCTTCTCCTTCTCCTTCTTCTGGGAGCTTTTGCAGATACCTTGTGTGTTTGACGCAA
TTTGCCCAACACTTCCTCCCCCAACACGAACATTGCCAGCAGGCACAGGTTTTTCTGGAG
ACGACAGCCATTAATGTGCTTAGAAGCATGACGGAGGTGATGAACACACGTGAGCCTGTT
ATGGAGGAATTTACTCTGAGTCAGCCTGAAGAAGAAGGAGGCACTTCCAGCCAGGCTTTT
CCAGAAGCACATGAGAAGTACCCCAAGCTGTCAAAAAGATTGCCATCCATTGTTGTGGAG
CCATCTGAGATGGGAGATGTTGAAAGTGGAGAGCTGCGTTGG
Hmaculata
TCGCCTTCTCCATCTCCTTCTTCTGGGAGCTTTTGCAGATACCTTGTGTGTTTGACGCAA
TTTGCCCAACACTTCCTCCCCCAACACGAACATTGCCAGCAGGCACAGGTTTTTCTGGAG
ACGACAGCCATTCATGTGCTTAGAAGCATGACGGAGGTGATGAACACACGTGAGCCTGTT
ATGGAGGAATTTACTCTGAGTCAGCCTGAAGAAGAAGGAGGCACTTCCAGCCAGGCTTTT
CCAGAAGCACATGAGAAGTACCCCAAGCTGTCTAAAAGATTGCCATCCATTGTTGTGGAG
CCATCTGAGATGGGAGATGTTGAAAGTGGAGAGCTGCGTTGG
SHlacerata
TCTCCTTCTCCTTCTTCTTCTTCTGGGAGCTTTTGCAGATACCTTGTGTGTTTGACGCAA
TTTGCCCAACACTTCCTCCCCCAACACGAACATTGCCAGCAGGCACAGGTTTTTCTGGAG
ACGACAGCCATTCATGTGCTTAGAAGCATGACGGAGGTGATGAACACACGTGAGCCTGTT
ATGGAGGAATTTACTCTGAGTCAGCCTGAAGAAGAAGGAGGCACTTCCAGCCAGGCTTTT
CCAGAAGCTCATGAGAAGTACCCCAAGCTGTCAAAAAGATTGCCATCCATTGTTGTGGAG
CCATCTGAGATGGGAGATGTTGAAAGTGGAGAGCTGCGTTGG
