# Supplementary material for: Transcriptome sequencing reveals signatures of positive selection in the Spot-Tailed Earless Lizard
Source: PLoS One. 2020 Jun 15;15(6):e0234504. doi: 10.1371/journal.pone.0234504 (PMC7295237; doi:10.1371/journal.pone.0234504)
Supplement: S9 File — (PHY) [file pone.0234504.s011.phy]

   5   1290
ACXM
GCCGCCGGGACGCGTTGGGTTCTGGGCGCGTTGCTCCGCCAGACCGGCGCCGCCTCCGCC
TCGCTAGGCCTCTCCTCCTCCCGCCGCCTTCTGCGCTTCCTCGGCGCAGCAGCGACGCAG
AGCCGCGGGCTGTCTCGCTCCGCCGGGCCGGTGCCGGGCCTCAGCGCCTTGCCGGGCGCC
CTGGCCAGGACGGGCTTCGCGCAGGACCACAGTACTCCCTTTCAAGAAGAGTACCCTCCC
CTTTCAGAATATGAGCCGCATCCTGCCAAGTCAGGCGAGGAAGAGGATGTGTATCTTATC
CGAGCCCAAGGCCTGCCTTATTCCTGCACTGAGGAGGATGTTCTCAACTTCTTTGCAGGC
AGCAAAATCCGAAATGGTGTGAATGGCATACACTTCCTCTTAAACCGAGATGGCAAGCGG
AGAGGAGATGCTCTGGTCGAACTGGAGTCAGAGCAGGATGTGCATAATGCCTTGGAGAAA
CACCGGAGATATTTGGGACAGCGCTACGTGGAAGTTTTTGAAATACATAATGAGGATGTT
GATGCTATCATGAAGAGTCTGCAGTCCAGCTCTACGTCTGTGACCAATGATGGAGTGGTG
CGGTTAAGAGGCCTTCCCTATAGTTGCACTGAAGTGGATATTTCTGATTTCTTCTCAGGT
TTGTCTATAATTGATATAACATTTGTCATGGACCAGAGAGGGAGAAGGAAAACAGGAGAA
GCCTTTGTGCAGTTTGCTACTCCTGAAATGGCAAACCAAGCCTTGCTGAAGCATAAGGAG
GAGATTGGGAACCGCTACATAGAAATATTCCCAAGCCAAAGAAGTGAAATCCGAACGCAC
AATGGCTTTTTCCGGGGTAAGAAGATGATGGGTTTTCCCACCACAAAACAAGATTCCGAC
TCAGTTTTTAATGAAGGTGATTTCAATGAGGCCTTAAGACCTGTTGCAGCTTATGAAAAC
GCTAAAGAACACGAACTATTCAAGCAAGCATTTGAAAGGCCCCGGGATTTGCAGGAATCT
AGGAGTTTCCCTTCGCTTCATTTTGTTCACCTGAGGGGCCTTCCTTTTCAAGCAACAGCC
CAAGATATTATAAATTTTTTTGCGCCCCTGAAACCAGTGAGGATCACTATGGAATATAAC
TCAAGTGGGAAAGCCACAGGAGAAGCAGACGTGCACTTTGAGACACATGAAGATGCAATT
GCAGCCATGGCCAAAAACAGGTCTCACGTGCAACATAGATACATTGAATTATTCCTGAAT
TCATCACCAAGCAGAAAAAATGGTTGCCAG
SM8_m
ATGGCCGGGACGCGCTGGGTCTTGGGCGCGCTGCTCCGCCAGACCGGCGCGGCCCCGCCG
CCGCCGGGACTCTCCGGGCGCCGCCGGCTCCTGCTCTTACTCGGGGCAGCAGCCACGCAG
AGCCGCGGCCTGGCCTCCTGCGCTGGGCCGGGGCCTGGCTTGGGCTCCTGGAGGGGGGCC
CTCGCGGGGAGGTACTATAGCCAGGAGCGCAGTACTCCATTCCAAGATGAATATCCTCCC
CTCTCACAATATGAGCCACCTTCGGCTAAGTCGGGCGAAGAGGAAGACGTGTATCTTATT
CGCGCCCAAGGTCTGCCTTATTCCTGCACCGAGGAAGATGTCCTTAACTTCTTTGCAGGC
AGCAAAATTCGAAATGGTGTGAACGGCATACATTTCCTCTTAAACAGAGATGGCAAACGC
AGAGGAGATGCTTTGGTTGAACTGGAGTCAGAGCAGGATGTACAGACTGCTTTAGAGAAA
CACCGGAGATATTTGGGGCAGCGCTATGTTGAAGTTTTTGAAATACATAATGAGGATGTT
GATGCCATCATGAAGAGTCTGCAGTCCAGTTCAACATCAGTGACCAATGATGGAGTGGTA
CGATTGAGAGGCCTTCCCTATAGTTGCACTGAAGTGGATATTTCTGACTTCTTCTCAGGC
TTGGTGATAGTTGACATAACATTTGTCATGGACCAGAGGGGGAGAAGGAAAACAGGAGAA
GCATTTGTGCAGTTTGCTACACCTGAGATGGCTAATCAAGCTTTGTTGAAGCATAAGGAG
GAGATTGGGAATCGCTACATAGAAATATTCCCAAGCCAAAGAAGTGAAATTCGAACACAC
AATGGTTTTTTCCGGGGTAAGAAGATGATGGGTTATCCCAATACAAAACAAGATTCTGAA
TCTGTTTTTGATGAAGGTGATTTGAGTGAGGCCTTAAGACCTGTTACCACTTATGAAAGT
GATAAAGAGAACGAAGCTTTTAAGCAAGCATTTGAAAAGCCTCGGGATATGTTGGAATCT
GGGAATTTCTCCTCACTTCACTTTGTTCATCTGAGGGGTCTTCCTTTTCAAGCAACAGCA
CAAGATATTATAAATTTTTTTGCACCCCTGAAACCAGTGAGGATCACTATGGAATATAAT
TCAAGTGGGAAAGCAACAGGAGAAGCAGACGTGCACTTTGAGACACATGAAGATGCAGTT
GCAGCCATGGCTAAAAACAGGTCTAACGTGCAACATAGATACATTGAATTATTTTTGAAT
TCATCACCAAGCAGAAAAAATGGTTGCCAG
Hmaculata
ATGGCCGGGACGCGCTGGGTTTTGGGCGCCTTGCTCCGCCAGACCGGCGCGGCCTCCTCC
TCGCCGGGCCTCTCCTCCGGCCGCCGGCTCCTGCTTTTACTCGGGGCAGCCACGCAGAGC
CGCCGCGGCTTCGCCTCCTGCGCCGGGCCGGTGCCTGGCTTGGGCTCCTGGCGGGGCGCC
CTCGCGGGCAGGTACTATAGCCAGGAGCACAGTACTCCATTTCAGGATGAGTATCCTCCC
CTCTCAGAATATGAGCCACCTTCTGCTAAGTCCGGTGAAGAGGAGGATGTCTATCTTATT
CGTGCCCAAGGTCTGCCTTATTCCTGCACCGAGGAAGACGTTCTGAACTTCTTTGCAGGC
AGCAAAATTCGAAATGGTGTGAACGGCATACATTTCCTCTTAAACAGAGATGGCAAACGT
AGAGGAGATGCTTTGGTTGAACTGGAGTCAGAACAGGATGTACAGAATGCCTTAGAGAAA
CACCGGAGATATTTGGGACAGCGCTATGTAGAAGTTTTTGAAATACATAATGAGGATGTT
GATGCCATCATGAAAAGTCTTCAGTCCAGTTCAACATCTGTGACCAATGATGGAGTGGTA
CGATTGAGAGGCCTTCCCTATAGTTGCACAGAAATGGATATTTCTGAGTTCTTCTCAGGT
TTGGCTATAGTTGACATAACATTTGTCATGGACCAGAGGGGGAGAAGGAAAACAGGAGAA
GCGTTTGTGCAGTTTGCTACACCTGAGATGGCTAATCAAGCTTTGTTGAAGCATAAAGAG
GAGATTGGGAACCGCTACATAGAAATATTCCCAAGCCAAAGAAGTGAAATTCGAACACAC
AATGGTTTTTTCCGGGGTAAGAAGATGATGGGTTATCCCACTACAAAACAAGATTCTGAA
TCTGTTTTTGATGCAGGTGGTTTGAATGAGGCCTTAAGACCTGTTACAGCTTATGAAAAT
GATAAAGAGAACGAAGCTTTTAAGCAAGCATTTGAAAAGCCTCGGGATATGTCGGAATCG
GGGAGTTTTTCCTCACTTCACTTTGTTCACCTGAGGGGTCTTCCTTTTCAAGCAACAGCC
CAAGATATTATAAATTTTTTTGCACCCCTGAAACCAGTGAGGATCACAATGGAATATAAT
TCAAGTGGGAAAGCAACAGGAGAAGCAGATGTGCACTTTGAGACACATGAAGATGCAATT
GCAGCCATGGCTAAAAACAGGTCTAACGTGCAACATAGATACATTGAATTATTCTTGAAT
TCATCACCAAGCAGAAAAAATGGTTGCCAG
SHlacerata
ATGGCCGGGACGCGCTGGGTTTTGGGCGCTTTGCTCCGCCAGACCGGCGCGGCCTCCTCC
TCGCCGGGCCTCTCCTCCGGCCGCCGGCTCCTGCTTTTACTCGGGGCAGCCACGCAGAGC
CACCGCGGCTTCGCCTCCTGCTCCGGGCCGGTGCCTGGCTTGGGCTCCTGGCGGGGCGCC
CTCGCGGGCAGGTACTATAGCCAGGAGCGCAGTACTCCATTTCAGGATGAATATCCTCCC
CTCTCAGAATATGAGCCACCGTCTGCTAAGTCAGGTGAAGAGGAGGATGTCTATCTTATT
CGTGCCCAAGGTCTGCCTTATTCCTGCACCGAGGAAGACGTTCTGAACTTCTTTGCAGGC
AGCAAAATTCGAAATGGTGTGAACGGCATACATTTCCTCTTAAACAGAGATGGCAAACGT
AGAGGAGATGCTTTGGTTGAACTGGAGTCAGAACAGGATGTACAGAATGCCTTAGAGAAA
CACCGGAGGTATTTGGGACAGCGTTATGTAGAAGTTTTTGAAATACATAATGAGGATGTT
GATGCCATCATGAAAAGTCTTCAGTCCAGTTCAACATCTGTGACCAATGATGGAGTGGTA
CGATTGAGAGGCCTTCCCTATAGTTGCACAGAAATGGATATTTCTGAGTTCTTCTCAGGT
TTGGCTATAGTTGACATAACATTTGTCATGGACCAGAGGGGGAGAAGGAAAACAGGAGAA
GCATTTGTGCAGTTTGCTACACCTGAGATGGCTAATCAAGCTTTGTTGAAGCATAAAGAG
GAGATTGGGAACCGCTACATAGAAATATTCCCAAGCCAAAGAAGTGAAATTCGAACACAC
AATGGCTTTTTCCGGGGTAAGAAGATGATGGGTTATCCCACTACAAAACAAGATTCTGAA
TCTGTTTTTGATGCAGGTGATTTGAATGAGGCCTTAAGACCTGTTACAGCTTATGAAAAT
GATAAAGAGAACGAAGCTTTTAAGCAAGCATTTGAAAAGCCTCGGGATATGTCGGAATCT
GGGGTTTTTTCTTCACTTCACTTTGTTCACCTGAGGGGTCTTCCTTTTCAAGCAACAGCC
CAAGATATTATAAATTTTTTTGCACCCCTGAAACCAGTGAGGATCACAATGGAATATAAT
TCAAGTGGGAAAGCAACAGGAGAAGCAGATGTGCACTTTGAGACACATGAAGATGCAATT
GCAGCCATGGCTAAAAACAGGTCTAACGTGCAACATAGATACATTGAATTATTCTTGAAT
TCATCACCAAGCAGAAAAAATGGTTGCCAG
NHlacerata
ATGGCCGGGACGCGCTGGGTTTTGGGCGCTTTGCTCCGCCAGACCGGCGCGGCCTCCTCC
TCGCCGGGCCTCTCCTCCGGCCGCCGGCTCCTGCTTTTACTCGGGGCAGCCACGCAGAGC
CACCGCGGCTTCGCCTCCTGCTCCGGGCCGGTGCCTGGCTTGGGCTCCTGGCGGGGCGCC
CTCGCGGGCAGGTACTATAGCCAGGAGCGCAGTACTCCATTTCAGGATGAATATCCTCCC
CTCTCAGAATATGAGCCACCGTCTGCTAAGTCAGGTGAAGAGGAGGATGTCTATCTTATT
CGTGCCCAAGGTCTGCCTTATTCCTGCACCGAGGAAGACGTTCTGAACTTCTTTGCAGGC
AGCAAAATTCGAAATGGTGTGAACGGCATACATTTCCTCTTAAACAGAGATGGCAAACGT
AGAGGAGATGCTTTGGTTGAACTGGAGTCAGAACAGGATGTACAGAATGCCTTAGAGAAA
CACCGGAGGTATTTGGGACAGCGTTATGTAGAAGTTTTTGAAATACATAATGAGGATGTT
GATGCCATCATGAAAAGTCTTCAGTCCAGTTCAACATCTGTGACCAATGATGGAGTGGTA
CGATTGAGAGGCCTTCCCTATAGTTGCACAGAAATGGATATTTCTGAGTTCTTCTCAGGT
TTGGCTATAGTTGACATAACATTTGTCATGGACCAGAGGGGGAGAAGGAAAACAGGAGAA
GCATTTGTGCAGTTTGCTACACCTGAGATGGCTAATCAAGCTTTGTTGAAGCATAAAGAG
GAGATTGGGAACCGCTACATAGAAATATTCCCAAGCCAAAGAAGTGAAATTCGAACACAC
AATGGTTTTTTCCGGGGCAAGAAGATGATGGGTTATCCCACTACAAAACAAGATTCTGAA
TCTGTTTTTGATGCAGGTGATTTGAATGAGGCCTTAAGACCTGTTACAGCTTATGAAAAT
GATAAAGAGAACGAAGCTTTTAAGCAAGCATTTGAAAAGCCTCGGGATATGTCGGAATCT
GGGGTTTTTTCTTCACTTCACTTTGTTCACCTGAGGGGTCTTCCTTTTCAAGCAACAGCC
CAAGATATTATAAATTTTTTTGCACCCCTGAAACCAGTGAGGATCACAATGGAATATAAT
TCAAGTGGGAAAGCAACAGGAGAAGCAGATGTGCACTTTGAGACACATGAAGATGCAATT
GCAGCCATGGCTAAAAACAGGTCTAACGTGCAACATAGATACATTGAATTATTCTTGAAT
TCATCACCAAGCAGAAAAAATGGTTGCCAG
