# Supplementary material for: Transcriptome sequencing reveals signatures of positive selection in the Spot-Tailed Earless Lizard
Source: PLoS One. 2020 Jun 15;15(6):e0234504. doi: 10.1371/journal.pone.0234504 (PMC7295237; doi:10.1371/journal.pone.0234504)
Supplement: S10 File — (PHY) [file pone.0234504.s012.phy]

   5    753
ACXM
CTGGGCCTCCGACCCCGCGAGGAGCTGCTCCGGGGGATGCCCGCCGAGAAGGAGGAGGAG
AAGGAGGAAGGCGAGAAGCAGCAAGAGGAGGAGGAGGAGGACGGCGAGGAAAGCAACCAC
GTCCCCCCGCGGAAAGAGTTACGGCCTCGTCTCTGCCAAATGAAGAAAGGCCCCAATGGA
TATGGGTTCAACCTCCACAGTGACAAAACCAAGCCAGGCCAATACATCCGGGCTGTGGAT
CCTGACTCACCTGCTGAAGCCACAGGACTGTTGCCTCAAGATCGCATTATTGAGGTGAAT
GGGGTATGCATGGAAGGAAAGCAGCATGCAGATGTGGTTTCAGCCATAAGATCTGGTGGT
GATGAAACCAAATTGTTGGTGGTGGATGTCTTGACAGATGAATTTTTCAAGAAGTGCAAA
GTTATCCCTTCTGAAGCACATCTGAAAGGTCCCTTGCCAGAGCCAGTTGCCAATGGTGAT
GTGGAAAAGGAGAACAATAAAGATGATCAGCCAGAACCTGTTCCTGAAAGTCCTTCCAGC
CCCGTGCCTGTGTCTGCTTCTCCAACTCTGAGTGAACCTCACAATGAGCTCAACTCTCAA
GAGAAAGAAGAGAAAAGCAGTCCCATTGCTGATCCTGTTCTTGACCTGGACATCCCACTG
GCAGTAGCAAAGGAGCGTGCCCACCAGAAACGCACCAGTAAAAGGGCACCGCAGATGGAC
TGGAGCAAGAAAAATGAACTCTTCAGCAACCTC
SM8_m
CTGGGGCTCCGGTGCACCGAGGAGCTCCTCCGGGGGATGCCCCAAGAGAAGCAGCAGGAG
GAGGAGAAGGGGAAGGAGGCAGAGGAGGCTAAGGAGCCCCAAGCGGAGGAAGCCAACCAC
GCGGCCCCGCTGAAAGAATTACGGCCTCGTCTCTGCCAAATGAAGAAGGGTCCCAATGGA
TATGGCTTCAACCTCCACAGTGATAAAACCAAGCCAGGCCAATACGTCCGGGCCGTGGAT
CCTGACTCACCTGCTGAAGCTTCAGGACTTCAACCTCAAGACCGTATTATTGAGGTGAAT
GGGGTGTGCATGGAAGGCAAGCAGCATGCAGACGTTGTTTCAGCCATAAGATCTGGTGGA
GACGACACCAAGCTGTTGGTGGTGGATAGTTTGACAGATGAATTTTTCAAGAAATGCAAA
GTAATCCCTTCTGAAGCGCATCTGAAAGGTCCTTTGCCAGAGCCAGTTGCCAATGGTGAT
GTGGAAAAGGAGAACAATAGAGATGATCAGCCAGAGCCTGTCCCTGAAAGTCCTTCTAGC
CCGGTGCATGTGTCTACTTCTCCAACTTTAAAGGAACCTCACAATGAGCTCAATTCTCAG
GAGAAAGAAGAGAAAAGCAGCCCTGCCGTAGATCCTCTGCTTGACCTGGACATCCCACTG
GCAGTAGCCAAGGAGCGTGCCCATCAGAAACGCACCAGCAAAAGGGCACCACAGATGGAC
TGGAGCAAGAAAAATGAACTCTTCAGCAACCTC
Hmaculata
ATGGGCCTCCGCTGCCGGGAGGAGCTCGTCCGGGGGCTCCCCGAAGAGAAGGAAAAGGGG
GAAGAGAAACCGCCGGAGGCTGAGTCCAAGGAGAAGGAGAAGCCGGAGGAGGCCAACCAC
GCCGCTGCCAGGAAAGAGTTACGGCCTCGTCTCTGCCAAATGAAGAAGGGTCCCAATGGG
TATGGGTTCAACCTCCACAGTGACAAAACCAAGCCAGGCCAATACGTCCGGGCCGTGGAT
CCTGACTCACCTGCTGAAGCTGCAGGGCTGCAACCTCAAGACCGTATTATTGAGGTGAAT
GGGTTGTGCATGGAAGGCAAGCAGCATGCAGACGTCGTTTCAGCCATAAGATCTGGTGGA
GATGACACCAAGCTGTTGGTGGTGGATAGTTTGACAGATGAATTTTTCAAGAAGTGCAAA
GTAATCCCTTCTGAAGCACATCTGAAAGGTCCTTTGCCAGAGCCAGTTGCCAATGGTGAT
GTGGAAAAGGAGAACAATAGAGATGACCAGCCAGAGCCTGTCCCTGAAAGTCCTTCTAGC
CCTGTGCATGTGTCTACTTCTCCAGCTCTAAATGAACCTCACAATGAGCTCAATTCTCAG
GAGAAAGAAGAGAAAAGGAGCCCTGCCGCTGATCCTGTGCTTGACCTGGACATCCCACTG
GCAGTAGCCAAGGAACGTGCCCACCAGAAACGCACCAGCAAAAGGGCACCACAAATGGAC
TGGAGCAAGAAAAATGAACTCTTCAGCAACCTC
SHlacerata
ATGGGCCTCCGCTGCCGGGAGGAGCTCCTCCGGGGGCTCCCCGAAGAGAAGGAGAAGGGG
GAAGAGGAGCCGCGGGAGGCTGAGTCCAAGGAGGAGAAGAAGCCAGAGGAGGCCAACCAT
GCCGCTGCCAGAAAAGAGTTACGGCCTCGTCTCTGCCAAATGAAGAAGGGTCCCAATGGG
TACGGGTTCAACCTCCACAGTGACAAAACCAAACCAGGCCAATACGTCCGGGCCGTGGAT
CCTGACTCACCTGCTGAAGCTGCAGGGCTGCAACCTCAAGACCGTATTATTGAGGTGAAT
GGGTTGTGCATGGAAGGCAAGCAGCATGCAGACGTTGTTTCAGCCATAAGATCTGGTGGA
GATGACACCAAGCTGTTGGTGGTGGATAGTTTGACAGATGAATTTTTCAAGAAGTGCAAA
GTAATCCCTTCTGAAGCACATCTGAAAGGTCCTTTGCCAGAGCCAGTTGCCAATGGTGAT
GTGGAAAAGGAGAACAATAGAGATAACCAGCCAGAGCCTGTCCCTGAAAGTCCTTCTAGC
CCTGTGCATGTGTCTACTTCTCCAGCTCTAAATGAACCTCACAATGAGCTCAATTCTCAG
GAGAAAGAAGAGAAAAGGAGCCCTGCCGCTGATCCTGTGCTTGACCTGGACATCCCGCTG
GCAGTAGCCAAGGAACGTGCCCACCAGAAACGCACCAGCAAAAGGGCACCACAAATGGAC
TGGAGCAAGAAAAATGAACTCTTCAGCAACCTC
NHlacerata
ATGGGCCTCCGCTGCCGGGAGGAGCTCCTCCGGGGGCTCCCCGAAGAGAAGGAAAAGCGG
GAAGAGGAGCCGCGGGAGGCCGAGTCCAAGGAGAAGGAGAAGCCGGAGGAGGCCAACCAC
GCCGCTGCCAGGAAAGAATTACGGCCTCGTCTCTGCCAAATGAAGAAGGGTCCCAATGGG
TACGGGTTCAACCTCCACAGTGACAAAACCAAGCCAGGCCAATACGTCCGGGCCGTGGAT
CCTGACTCACCTGCTGAAGCTGCAGGGCTGCAACCTCAAGACCGTATTATTGAGGTGAAT
GGGTTGTGCATGGAAGGCAAGCAGCATGCAGACGTTGTTTCAGCCATAAGATCTGGTGGA
GATGACACCAAGCTGTTGGTGGTGGATAGTTTGACAGATGAATTTTTCAAGAAGTGCAAA
GTAATCCCTTCTGAAGCACATCTGAAAGGTCCTTTGCCAGAGCCAGTTGCCAATGGTGAT
GTGGAAAAGGAGAACAATAGAGATGACCAGCCAGAGCCTGTCCCTGAAAGTCCTTCTAGC
CCTGTGCATGTGTCTACTTCTCCAGCTCTAAATGAACCTCACAATGAGCTCAATTCTCAG
GAGAAAGAAGAGAAAAGGAGCCCTGCCGCTGATCCTGTGCTTGACCTGGACATCCCGCTG
GCAGTAGCCAAGGAACGTGCCCACCAGAAACGCACCAGCAAAAGGGCACCACAAATGGAC
TGGAGCAAGAAAAATGAACTCTTCAGCAACCTC
