# Supplementary material for: Transcriptome sequencing reveals signatures of positive selection in the Spot-Tailed Earless Lizard
Source: PLoS One. 2020 Jun 15;15(6):e0234504. doi: 10.1371/journal.pone.0234504 (PMC7295237; doi:10.1371/journal.pone.0234504)
Supplement: S11 File — (PHY) [file pone.0234504.s013.phy]

   5    453
ACXM
ATGGCCTCCTACCCCGGGTCGGGGCCGCCCTCGGAGCAGATGCACCGCCAGGCCCTGCTG
GAGCTGGCCAGGTCCCTCTTCAACGGCCTGGAGATCGACCTGGGCTCCTTGGACAGCGGG
GACTGGGAGCACCGTCTCCCTCCGCCGGCCGCCAAGAAGGCCGTGGACGACCTCCCTGCG
GTGCGGATCACTCCCGCCCAAGCAGAGAAAGGCCTGAAGTGCCCTGTCTGCCTCCTGGAG
TTCGAGGAGGGTGAAGTGGCCCGCCGGATGCCCTGCCAGCACCTCTTCCATTCGGGATGC
CTCCTCCCGTGGCTTGGCAAGACCAACTCCTGCCCGCTTTGCCGCCATGAGCTGCCCACC
GACAACCAGGAATATGAACAGTACAAGAAGGACAAGGTGCGACGGGAGCAGCAGGCCCAC
CGGCTAGAGTCCCTGCACGGAGCAATGTACACG
SM8_m
TCCTCCTCCTCCTCTTCCTCGGGGCCCCCTTCGGTGCAGCTCCGCCACCAGCAGCTCATG
CAGCTCGCCAGGTCCCTCTTCAACGGCCTGGAGATCGACCTGGGCTCCCTGGAGAGCGGA
GACTGGGAGCACCGGCTGCCCCCTCCTGCCGCCAAAAAGGCCGTGGACGCCCTCCCTTCG
GTGCGGGTCACCCCTTCGCAAGCAGACAAAAGCCCAAAGTGCCCAGTCTGCCTGCTGGAG
TTTGAGGAGGAGGAGACGGTCCGGAAGATGCCCTGCCAGCACCTCTTCCACTCAGGCTGC
CTCCTGCCCTGGCTTGGGAAGACAAACTCTTGCCCGCTCTGCCGCCATGAGCTGCCCACA
GACGACGAGGAATACGAAGAGTACAAGAAGGACAAGTTGCGGAAGCAACAGCAGGCCCAC
CGGCTGGAGTACCTCCATGGTGCCATGTACACG
SHlacerata
ATGGCCTCCTACCGGGATCCCGGCCCCGGAGGCCCCCTCTCCTCCTCCCAGGAGCTCCTC
CAGTTGGCCAGGTCCCTCTTCAGCGGCCTGGAGATTGACCTGGGCTCCCTGGACAGCGGA
GACTGGGACCACCGCCTGCCCCCTCCGGCCGCCAAAAAGGCCGTGGATGCCCTCCCTGCC
GTGCGGATCACCCCTGCGCAAGCAGACCAAGGCCTGAAGTGCCCCGTCTGCCTGCTGGAG
TTTGAGGAGGAGGAGACGGTCCGGGAAATGCCCTGCCAGCACCTCTTCCACTCGGGGTGC
CTCCTGCCATGGCTTGGGAAGACAAACTCCTGCCCGCTCTGCCGCCATGAGCTGACCACA
GACAATGAGGAATACGAAGAGTACAAGAAGGACAAGTTGCGGAGGCAACAGCAGGCCCAC
CGGCTGGAGTACCTGCACGGTGCCATGTACACG
Hmaculata
ATGGCCTCGTACCGGGATCCCGGCCCCGGAGGCCGCCTCTCCTCCTCCCAGGAGCTCCTC
CAGTTGGCCAGGTCCCTCTTCAGCGGCCTGGAGATTGACCTGGGCTCCCTGGACAGCGGA
GACTGGGACCACCGCCTGCCCCCTCCGGCCGCCAAAAAGGCCGTGGACGCCCTCCCTGCC
GTGCGGATCACCCCTGCGCAAGCAGACCAAGGCCTGAAGTGCCCAGTCTGCCTGCTGGAG
TTTGAGGAGGAGGAGACGGTCCGGGAGATGCCCTGCCAGCACCTCTTCCACTCGGGGTGC
CTCCTGCCATGGCTTGGGAAGACAAACTCCTGCCCGCTCTGCCGCTATGAGCTGACCACA
GACAATGAGGAATACGAAGAGTATAAGAAGGACAAGTTGCGGAGGCAACAGCAGGCCCAC
CGGCTGGAGTACCTGCACGGTGCCATGTACACG
NHlacerata
ATGGCCTCCTACCGGGATCCCGGCCCCGGAGGCCGCCTCTCCTCCTCCCAGGAGCTCCTC
CAGTTGGCCAGGTCCCTCTTCAGCGGCCTGGAGATTGACCTGGGCTCCCTGGACAGCGGA
GACTGGGACCACCGCCTGCCCCCTCCAGCCGCCAAAAAGGCCGTGGACGCCCTCCCTGCC
GTGCGGATCACCCCTGCGCAAGCAGACCAAGGCCTGAAGTGCCCCGTCTGCCTGCTGGAG
TTTGAGGAGGAGGAGACGGTCCGGGAGATGCCCTGCCAGCACCTCTTCCACTCGGGGTGC
CTCCTGCCATGGCTTGGGAAGACAAACTCCTGCCCGCTCTGCCGCCATGAGCTGACCACA
GACAATGAGGAATACGAAGAGTACAAGAAGGACAAGTTGCGGAGGCAACAGCAGGCCCAC
CGGCTGGAGTACCTGCACGGTGCCATGTACACG
