# Supplementary material for: Transcriptome sequencing reveals signatures of positive selection in the Spot-Tailed Earless Lizard
Source: PLoS One. 2020 Jun 15;15(6):e0234504. doi: 10.1371/journal.pone.0234504 (PMC7295237; doi:10.1371/journal.pone.0234504)
Supplement: S12 File — (PHY) [file pone.0234504.s014.phy]

   5    495
ACXM
ATGGCTCGCGACGTGAAGAGCAAGCTCTCCAAGAACTTTCTCCGCATGAAGTTCATGCAA
CGGGGTCTCGACTCTGAAACCAAAAAGCAGCTTGAAGACGAGGCACAGAAAATCATCAGC
GAGGATCATAGAAAAACAGATCTTCCCGAACTGAAGGAAAAGGAGAGCTTCATCATCGAA
GAAAGGAGCTTCACCCCCTGCGAAGACCTCCTCTTCGGCAGAATGTCCTTTAAGGGGTTC
AACCCGGAGGTCGAGAAGTTAATGATCCAGATGAACTCGAGGTTCCAGGCGGAAGGAACG
GGCGAGGGCGACGCTGCCATGGAAGCGGACGTCTCGGATGAAGAGATGGCCAGAAGGTAC
GAAACCCTGGTGGGGACCATCGGGAAGAAGTTCCTGAAGAAGCGGGACCGCCGCGCGATG
CAGGAGCCCCCCGGGGACGAGAACGACGACGAGAGGCCCAGCCAGGCCAAGAAGGCCTTC
CTCAAGCCCCGGGAT
SM8_m
ATGGCTCGCGACGTGAAGAGCATGTTGTCCAAAAACCTTCTCCGCATGAAGTTCATGCAA
AGGGGCCTGGATTCCGAAACCAAAAAGCAGCTTGAGGAAGAGGAAAAGAAAATAATCAGC
GAGGAGCACTGGTTCCTGGATCTACCAGAACTGAAGGAAAAGGAGAGCTTTATAATAGAA
GAGAGAAGCTTTGCACCATGTGAAGACCTCCTATATGGCAGAATGTCATTTAAAGGGTTC
AATCCTGAAGTTGAGAAGTTAATGATCCAGATGAACTCCAAGTACAAGACAGAAGAAATC
GAAGAGGAAGATAATGCAATGGAAGCTGATGTATCGGATGAAGAAATGGCCAGAAGGTAT
GAAACCTTAGTGGGAACAATTGGGAAGAAATTCTTAAAGAAGAGAGACCGCCATGCGCTG
CAGGAGCCCAAGGAGGATGAAAACAGTGATGGGAGACCTAGCAAAGCAAAGAAAATGTTT
TTGAAACCCCAGGAT
Hmaculata
ATGGCTCGCGACGTGAAGAGCAAATTGTCCAAAAACCTTCTCCGCATGAAGTTCATGCAA
AGGGGTCTGGATTCCGAAACCAAAAAGCAGCTCGAAGAAGAGGAAAAGAAAATAATCAGT
GAGGAGCACTGGTTCCTGGATCTACCAGAACTGAAGGAAAAGGAGAGCTTTATAATAGAA
GAGAGAAGTTTTGCACCATGTGAAGACCTCCTGTATGGCAGAATGTCATTTAAAGGGTTC
AATCCTGAAGTTGAGAAGTTAATGATCCAGATGAACTCGAAGTACAAGACAGAAGAAATC
GAAGAGGAAGATAATGCAATGGAAGCTGATGTATCGGATGAAGAAATGGCCAGAAGGTAT
GAGACCTTAGTGGGAACTATTGGAAAGAAATTCTTAAAGAAGAGAGACCGCCACATGCTG
CAGGAGCCCAAGGAAGATGAAAACAGTGATGGGACATCTGCAAAAGCAAAGAAAATGTTT
TTAAAACCCCAGGAT
NHlacerata
ATGGCTCGCGACGTGAAGAGCAAATTGTCCAAAAACCTTCTCCGCATGAAGTTCATGCAA
AGGGGCCTGGATTCCGAAACCAAAAAGCAGCTTGAAGAAGAGGAAAAGAAAATAATCAGT
GAGGAGCACTGGTTCCTGGATCTACCAGAACTGAAGGAAAAGGAGAGCTTTATAATAGAA
GAGAGAAGCTTTGCACCATGTGAAGACCTCCTGTATGGCAGAATGTCTTTTAAAGGGTTC
AATCCTGAAGTTGAGAAGTTAATGATCCAGATGAACTCGAAGTACAAGACAGAAGAAATC
GAAGAGGAAGATAATGCAATGGAAGCTGATGTATCGGATGAAGAAATGGCCAGAAGGTAT
GAAACCTTAGTGGGAACTATTGGAAAGAAATTCTTAAAGAAGAGAGACCGCCACATGCTG
CAGGAGCCCAAGGAGGACGAAAACAGTGACGGGACATCTGCAAAAGCAAAGAAAATGTTT
TTAAAACCCCAGGAT
SHlacerata
ATGGCTCGCGACGTGAAGAGCAAATTGTCCAAAAACCTTCTCCGCATGAAGTTCATGCAA
AGGGGCCTGGATTCCGAAACCAAAAAGCAGCTCGAAGAAGAGGAAAAGAAAATAATCAGT
GAGGAGCACTGGTTCCTGGATCTACCAGAACTGAAGGAAAAGGAGAGCTTTATAATAGAA
GAGAGAAGCTTTGCACCATGTGAAGACCTCCTGTATGGCAGAATGTCTTTTAAAGGGTTC
AATCCTGAAGTTGAGAAGTTAATGATCCAGATGAACTCGAAGTACAAGACAGAAGAAATC
GAAGAGGAAGATAATGCAATGGAAGCTGATGTATCGGATGAAGAAATGGCCAGAAGGTAT
GAAACCTTAGTGGGAACTATTGGAAAGAAATTCTTAAAGAAGAGAGACCGCCACATGCTG
CAGGAGCCCAAGGAGGACGAAAACATTGACGGGACATCTGCAAAAGCAAAGAAAATGTTT
TTAAAACCCCAGGAT
